# Supplementary material for: 2-Bromo­acetamide
Source: IUCrdata. 2024 Sep 30;9(Pt 9):x240863. doi: 10.1107/S2414314624008630 (PMC11451030; doi:10.1107/S2414314624008630)
Supplement: Supplementary file 1 [file x-09-x240863-sup1.cif]

##############################################################################
#                                                                            #
# This CIF contains the data for a data article accepted for                 #
# publication in IUCrData. It conforms to the requirements of                #
# Notes for Authors for IUCrData, and has been                               #
# peer reviewed under the auspices of IUCrData.                              #
#                                                                            #
# Full details of the Crystallographic Information File format               #
# are given in the paper "The Crystallographic Information File (CIF):       #
# a New Standard Archive File for Crystallography" by S. R. Hall, F. H.      #
# Allen and I. D. Brown [Acta Cryst. (1991), A47, 655-685].                  #
#                                                                            #
# The current version of the core CIF dictionary is obtainable from          #
# ftp://ftp.iucr.org/pub/cif_core.dic.                                       #
#                                                                            #
# Software is freely available for graphical display of the structure(s)     #
# in this CIF. For information consult the CIF software page                 #
# http://www.iucr.org/resources/cif/software.                                #
#                                                                            #
# This file may be used for bona fide research purposes within the           #
# scientific community so long as proper attribution is given to the data    # 
# article from which it was obtained.                                        #
#                                                                            #
##############################################################################
data_I
_audit_creation_method     SHELXL-2019/3
_journal_date_recd_electronic     2024-08-01
_journal_date_accepted     2024-09-02
_journal_name_full     'IUCrData'
_journal_year     2024
_journal_volume     9
_journal_issue      1
_journal_page_first     0
_journal_page_last     0
_journal_paper_category     HO
_journal_paper_doi     10.1107/S2414314624008630
_journal_coeditor_code     BH4089
_publ_contact_author_name     'Manuel Stapf'
_publ_contact_author_address
;
Institut f\"ur Organische Chemie
Technische Universit\"at Bergakademie Freiberg
Leipziger Str. 29
09599 Freiberg
Germany
;
_publ_contact_author_email     Manuel.Stapf@chemie.tu-freiberg.de
_publ_contact_author_fax       493731393170
_publ_contact_author_phone       493731393580
_publ_section_title
;
2-Bromoacetamide
;
loop_
    _publ_author_name
    _publ_author_footnote
    _publ_author_address
    "Schwarzer, Anke" .
;
Institut f\"ur Organische Chemie
Technische Universit\"at Bergakademie Freiberg
Leipziger Str. 29
09599 Freiberg
Germany
;
    "Stapf, Manuel" .
;
Institut f\"ur Organische Chemie
Technische Universit\"at Bergakademie Freiberg
Leipziger Str. 29
09599 Freiberg
Germany
;
_publ_section_synopsis
;
The title compound, C~2~H~4~BrNO, crystallizes in the monoclinic space group
<i>P</i>2~1~/<i>c</i> with one molecule in the asymmetric unit.
;
_chemical_name_systematic
;
2-Bromoacetamide
;
_chemical_name_common     ?
_chemical_formula_moiety     'C2 H4 Br N O'
_chemical_formula_sum     'C2 H4 Br N O'
_chemical_formula_iupac     'C2 H4 Br N O'
_chemical_formula_weight     137.97
_chemical_melting_point     ?
_space_group_crystal_system     monoclinic
_space_group_name_H-M_alt     'P 21/c'
_space_group_name_Hall     '-P 2ybc'
loop_
    _space_group_symop_operation_xyz
    'x, y, z'
    '-x, y+1/2, -z+1/2'
    '-x, -y, -z'
    'x, -y-1/2, z-1/2'
_cell_length_a     10.373(4)
_cell_length_b     5.1899(14)
_cell_length_c     7.557(3)
_cell_angle_alpha     90
_cell_angle_beta     99.94(3)
_cell_angle_gamma     90
_cell_volume     400.7(3)
_cell_formula_units_Z     4
_cell_measurement_reflns_used     1778
_cell_measurement_theta_min     1.74
_cell_measurement_theta_max     22.49
_cell_measurement_temperature     93(2)
_exptl_crystal_description     plate
_exptl_crystal_colour     colorless
_exptl_crystal_size_max     0.110
_exptl_crystal_size_mid     0.090
_exptl_crystal_size_min     0.040
_exptl_crystal_density_diffrn     2.287
_exptl_crystal_density_meas     ?
_exptl_crystal_density_method     ?
_exptl_crystal_F_000     264
loop_
    _exptl_crystal_face_index_h
    _exptl_crystal_face_index_k
    _exptl_crystal_face_index_l
    _exptl_crystal_face_perp_dist
    30 17 10 0.0667
    30 -4 3 0.0783
    30 -14 -1 0.0910
    30 4 -9 0.0943
    14 8 -15 0.0979
    -3 -2 15 0.1196
    -30 1 4 0.0693
    -30 2 -7 0.1064
    -30 10 3 0.0666
    -15 -1 8 0.1044
    -1 -15 0 0.0554
    7 6 -30 0.0877
_exptl_absorpt_coefficient_mu     10.060
_exptl_absorpt_correction_type     multi-scan
_exptl_absorpt_process_details
;
[X-Red32 (Stoe & Cie, 2023; Koziskova <i>et al.</i>, 2016]
;
_exptl_absorpt_correction_T_min     0.3296
_exptl_absorpt_correction_T_max     0.6679
_diffrn_ambient_temperature     93(2)
_diffrn_source     'Primux 50 Mo'
_diffrn_source_power     0.050
_diffrn_source_voltage     60
_diffrn_source_current     0.830
_diffrn_radiation_type     'Mo K\a'
_diffrn_radiation_wavelength     0.71073
_diffrn_radiation_monochromator     'Graded multilayer mirror'
_diffrn_measurement_device_type     'Stoe Stadivari'
_diffrn_measurement_device     'Eulerian 4-circle diffractometer'
_diffrn_measurement_method     'rotation method, \w scans'
_diffrn_detector     'Pilatus 300K'
_diffrn_detector_area_resol_mean     5.81
_diffrn_reflns_number     4506
_diffrn_reflns_av_R_equivalents     0.0358
_diffrn_reflns_av_unetI/netI     0.0299
_diffrn_reflns_theta_min     1.993
_diffrn_reflns_theta_max     26.976
_diffrn_reflns_theta_full     25.242
_diffrn_measured_fraction_theta_max     0.999
_diffrn_measured_fraction_theta_full     1.000
_diffrn_reflns_limit_h_min     -13
_diffrn_reflns_limit_h_max     13
_diffrn_reflns_limit_k_min     -6
_diffrn_reflns_limit_k_max     6
_diffrn_reflns_limit_l_min     -9
_diffrn_reflns_limit_l_max     9
_diffrn_radiation_probe     x-ray
_refine_special_details
;
The hydrogen atoms at N1 were located in a difference Fourier map
and refined with free coordinates, and with the <i>U</i>~iso~(H) values fixed
at 1.5 times the equivalent <i>U</i>~eq~ value of the parent nitrogen atom
(N1). The H atoms at the methylene carbon atom (C2) were included using a
riding model with C---H = 0.99 \%A, and the <i>U</i>~iso~(H) values were fixed
at 1.2 times the equivalent <i>U</i>~eq~ value of C2.
;
_reflns_number_total     879
_reflns_number_gt     731
_reflns_threshold_expression     'I > 2\s(I)'
_refine_ls_structure_factor_coef     Fsqd
_refine_ls_matrix_type     full
_refine_ls_R_factor_all     0.0362
_refine_ls_R_factor_gt     0.0275
_refine_ls_wR_factor_gt     0.0654
_refine_ls_wR_factor_ref     0.0682
_refine_ls_goodness_of_fit_ref     1.044
_refine_ls_restrained_S_all     1.044
_refine_ls_number_reflns     879
_refine_ls_number_parameters     52
_refine_ls_number_restraints     0
_refine_ls_hydrogen_treatment     mixed
_refine_ls_weighting_scheme     calc
_refine_ls_weighting_details
              'w=1/[\s^2^(Fo^2^)+(0.0417P)^2^+0.0569P] where P=(Fo^2^+2Fc^2^)/3'
_atom_sites_solution_hydrogens     mixed
_atom_sites_solution_primary     dual
_atom_sites_solution_secondary     difmap
_refine_ls_shift/su_max     0.001
_refine_ls_shift/su_mean     0.000
_refine_diff_density_max     0.584
_refine_diff_density_min     -0.506
_refine_ls_extinction_method     none
_refine_ls_extinction_coef     .
loop_
    _atom_type_symbol
    _atom_type_description
    _atom_type_scat_dispersion_real
    _atom_type_scat_dispersion_imag
    _atom_type_scat_source
    'C' 'C' 0.0033 0.0016
                         'International Tables Vol C Tables 4.2.6.8 and 6.1.1.4'
    'H' 'H' 0.0000 0.0000
                         'International Tables Vol C Tables 4.2.6.8 and 6.1.1.4'
    'Br' 'Br' -0.2901 2.4595
                         'International Tables Vol C Tables 4.2.6.8 and 6.1.1.4'
    'N' 'N' 0.0061 0.0033
                         'International Tables Vol C Tables 4.2.6.8 and 6.1.1.4'
    'O' 'O' 0.0106 0.0060
                         'International Tables Vol C Tables 4.2.6.8 and 6.1.1.4'
_computing_data_collection
;
X-Area (Stoe & Cie, 2023)
;
_computing_cell_refinement
;
X-Area (Stoe & Cie, 2023)
;
_computing_data_reduction
;
X-Area (Stoe & Cie, 2023)
;
_computing_structure_solution
;
<i>SHELXT2018/2</i> (Sheldrick, 2015a)
;
_computing_structure_refinement
;
<i>SHELXL2019/2</i> (Sheldrick, 2015b)
;
_computing_molecular_graphics
;
XP (Sheldrick, 2008)
;
_computing_publication_material
;
<i>WinGX</i> (Farrugia, 2012), <i>publCIF</i> (Westrip, 2010)
and
<i>ShelXle</i> (H\"ubschle <i>et al.</i>,  2011)
;
loop_
    _atom_site_type_symbol
    _atom_site_label
    _atom_site_fract_x
    _atom_site_fract_y
    _atom_site_fract_z
    _atom_site_U_iso_or_equiv
    _atom_site_adp_type
    _atom_site_calc_flag
    _atom_site_occupancy
    _atom_site_disorder_assembly
    _atom_site_disorder_group
    Br Br1 0.61180(3) 0.82582(6) 0.68653(4) 0.01566(15) Uani d 1 . .
    O O1 0.8681(3) 0.2945(4) 0.5541(3) 0.0181(6) Uani d 1 . .
    N N1 0.8855(3) 0.7271(6) 0.5813(4) 0.0174(7) Uani d 1 . .
    H H1N 0.854(4) 0.863(7) 0.608(6) 0.026 Uiso d 1 . .
    H H2N 0.950(5) 0.735(8) 0.550(6) 0.026 Uiso d 1 . .
    C C1 0.8257(3) 0.5060(7) 0.5962(4) 0.0140(7) Uani d 1 . .
    C C2 0.6997(3) 0.4974(6) 0.6709(5) 0.0160(7) Uani d 1 . .
    H H2A 0.718682 0.421332 0.792727 0.019 Uiso calc 1 . .
    H H2B 0.638276 0.380045 0.594915 0.019 Uiso calc 1 . .
loop_
    _atom_site_aniso_label
    _atom_site_aniso_U_11
    _atom_site_aniso_U_22
    _atom_site_aniso_U_33
    _atom_site_aniso_U_12
    _atom_site_aniso_U_13
    _atom_site_aniso_U_23
    Br1 0.0141(2) 0.0146(2) 0.0191(2) 0.00213(14) 0.00526(14) 0.00064(14)
    O1 0.0169(14) 0.0129(12) 0.0260(15) 0.0002(10) 0.0078(12) -0.0005(10)
    N1 0.0135(16) 0.0153(14) 0.0251(18) 0.0008(13) 0.0081(14) -0.0024(13)
    C1 0.0114(18) 0.0167(16) 0.0135(16) 0.0029(14) 0.0013(13) 0.0034(14)
    C2 0.0147(19) 0.0128(15) 0.0216(17) 0.0012(15) 0.0063(14) 0.0006(15)
_geom_special_details     ?
loop_
    _geom_bond_atom_site_label_1
    _geom_bond_atom_site_label_2
    _geom_bond_site_symmetry_2
    _geom_bond_distance
    _geom_bond_publ_flag
    Br1 C2 . 1.946(3) ?
    O1 C1 . 1.244(4) ?
    N1 C1 . 1.318(5) ?
    N1 H1N . 0.82(4) ?
    N1 H2N . 0.75(5) ?
    C1 C2 . 1.512(5) ?
    C2 H2A . 0.9900 ?
    C2 H2B . 0.9900 ?
loop_
    _geom_angle_atom_site_label_1
    _geom_angle_atom_site_label_2
    _geom_angle_atom_site_label_3
    _geom_angle_site_symmetry_1
    _geom_angle_site_symmetry_3
    _geom_angle
    _geom_angle_publ_flag
    C1 N1 H1N . . 121(3) ?
    C1 N1 H2N . . 122(3) ?
    H1N N1 H2N . . 117(5) ?
    O1 C1 N1 . . 123.7(3) ?
    O1 C1 C2 . . 115.8(3) ?
    N1 C1 C2 . . 120.5(3) ?
    C1 C2 Br1 . . 116.2(2) ?
    C1 C2 H2A . . 108.2 ?
    Br1 C2 H2A . . 108.2 ?
    C1 C2 H2B . . 108.2 ?
    Br1 C2 H2B . . 108.2 ?
    H2A C2 H2B . . 107.4 ?
loop_
    _geom_torsion_atom_site_label_1
    _geom_torsion_atom_site_label_2
    _geom_torsion_atom_site_label_3
    _geom_torsion_atom_site_label_4
    _geom_torsion_site_symmetry_1
    _geom_torsion_site_symmetry_2
    _geom_torsion_site_symmetry_3
    _geom_torsion_site_symmetry_4
    _geom_torsion
    _geom_torsion_publ_flag
    O1 C1 C2 Br1 . . . . -166.7(2) no
    N1 C1 C2 Br1 . . . . 14.4(4) no
loop_
    _geom_hbond_atom_site_label_D
    _geom_hbond_atom_site_label_H
    _geom_hbond_atom_site_label_A
    _geom_hbond_site_symmetry_A
    _geom_hbond_distance_DH
    _geom_hbond_distance_HA
    _geom_hbond_distance_DA
    _geom_hbond_angle_DHA
    _geom_hbond_publ_flag
    N1 H1N Br1 . 0.82(4) 2.69(4) 3.120(3) 115(3) yes
    N1 H1N O1 1_565 0.82(4) 2.29(4) 2.955(4) 140(4) yes
    N1 H2N O1 3_766 0.75(5) 2.17(5) 2.915(5) 172(5) yes
    C2 H2B Br1 1_545 0.99 2.98 3.610(3) 122 yes
    C2 H2A O1 4_566 0.99 2.55 3.462(4) 153 yes
_shelx_space_group_comment     ?
_shelx_estimated_absorpt_T_min     0.404
_shelx_estimated_absorpt_T_max     0.689
_shelx_hkl_file
;
  -8  -3   6    1.50   10.69
  -7  -3   6    4.26   11.42
  -6  -3   6   -1.77   11.54
  -6  -2   2    3.41    3.74
  -5  -3   7   14.00   14.20
  -5  -3   8    3.44   15.51
  -2  -2   3 1136.67   22.68
   0  -2   8  204.94   18.20
   5   1   3  122.56    7.21
  -9  -3   6   18.36   11.08
  -5  -3   6    5.98   11.52
   3  -1   6    8.22    9.11
   4   3   0    2.96    3.95
  -7  -3   5  224.86   15.35
  -6  -3   5   97.46   12.81
  -4  -3   6    7.50   12.75
  -1  -1   1  244.33    6.76
   1  -2   7   61.61   15.60
   3  -1   5   33.91    8.57
   6   1   6  443.81   18.99
   6   1   7  135.81   14.60
  -5  -3   5  186.33   15.56
  -4  -2   2  241.84    8.95
  -3  -3   8   -3.72   11.18
   0  -2   4   15.54    8.77
   1  -2   6    6.75    8.77
   1  -2   8   59.75   13.44
   2  -1   3   55.90    6.31
   5   0   6   94.93   13.17
   5   3   1   24.71    2.81
  -9  -3   5  292.82   15.53
  -8  -2   2  118.90    5.57
  -4  -3   5  794.05   25.84
  -2  -3   8    7.32   14.49
  -1  -2   3  101.74    8.92
   1  -2   5   44.14   11.37
   1  -1   2    4.03    3.33
   3  -1   4  175.07   12.40
  -2  -3   6   10.42   13.19
  -6  -3   4   -3.36    7.25
   2  -2   6   19.87   13.55
   2  -2   7    8.67   10.64
   2  -2   8    2.86   14.49
   2   1   0 2857.54   12.48
   6   1   4   90.83    8.35
  -7  -3   4   -5.22    7.06
  -5  -3   4   12.56    8.45
  -2  -3   5   25.88   12.40
  -1  -3   6    4.14   12.56
  -1  -3   7   40.07   11.97
   5   0   4   32.33    8.13
  -4  -3   4   25.40    9.33
  -1   1  -1  141.01    6.62
   0  -2   3  118.89    8.61
   3   2   0   24.36    3.12
  -2  -2   2   23.99    5.25
   0  -3   7   47.72   15.57
   0  -3   8    7.60   12.39
   3  -2   7  208.70   20.56
   3  -2   8   14.11   16.23
   6   0   6    4.51   10.71
   6   0   8   50.24   14.51
  -1  -3   5   90.79   11.69
   0  -3   6    9.33   12.36
   3  -2   6  226.26   19.39
   4  -1   4 1019.58   25.07
   5  -1   7   38.28   14.91
   5  -1   8   17.35   15.04
   7   1   6   70.48   10.77
  -6  -4   7  158.50   17.69
  -2  -3   4   12.07    9.18
   0  -1   1   44.59    4.28
   1  -3   7  390.73   24.68
   1  -3   8   -8.69   15.86
   5  -1   6  465.38   22.51
   7   2   4  159.50    8.18
  -9  -2   2   81.51    3.51
  -8  -4   7   51.47   15.45
  -7  -4   7    6.61   12.88
  -4  -4   7  251.69   21.11
  -2   1  -1  244.81    9.03
  -1  -2   2   98.76    7.56
   0  -3   5  861.72   28.47
   3  -2   5  783.46   26.90
   7   1   5    3.24    8.35
  -3  -4   7    4.81   14.45
   1  -3   6   14.53    9.81
   3   3   0   57.38    5.88
   5  -1   5  291.26   16.04
   6   1   3   20.91    5.77
  -7  -4   6    4.48   11.71
  -6  -4   6   41.86   10.47
  -4  -4   6   34.62   14.39
  -8  -4   6   -7.05   11.44
  -4   1  -1  172.24    9.30
  -3  -4   6   42.92   15.17
   1  -3   5 1219.61   33.40
   3  -2   4  235.59   15.25
   6  -1   7  130.27   17.12
   6  -1   8  140.07   18.84
   6   0   4 1045.19   23.54
   7   0   8   13.48   12.99
  -8   0   0 1090.52   19.71
  -1  -4   7  305.07   23.15
   0  -3   4   18.74    7.97
   0  -2   2   52.91    7.03
   2  -3   6   30.19   11.00
   2  -2   3 1313.06   27.32
   4  -2   5  209.79   17.43
   6  -1   6  465.77   22.95
   7   0   6  352.19   18.60
  -6  -4   5  492.58   21.67
  -4  -4   5    8.76   11.16
   3  -3   7  133.87   18.87
   5  -2   7  122.22   18.95
   7   1   4   -0.93    6.53
  -9  -1   1   52.21    4.21
  -7  -4   5  286.97   17.06
  -3  -4   5  174.24   17.26
  -1  -4   6   21.04   14.80
   2  -3   5  231.51   17.99
   3  -1   2 1974.31   27.11
   6  -1   5   65.96   12.26
  -1  -3   3 1313.16   28.15
   1  -3   4   33.96    8.87
   1  -1   1  126.26    6.53
   3  -3   6   13.08   10.76
   0  -4   6   77.58   16.32
   1  -4   7   65.39   18.27
   4  -2   4  158.36   14.29
   7  -1   7   23.35   13.87
  -7   0   0   15.83    5.46
  -1  -4   5  638.56   26.66
   0  -3   3 1833.35   33.73
   3  -3   5   35.67   13.54
   3  -2   3  309.72   14.54
   4  -3   7    9.09   12.02
   4   1   1  187.90    3.92
   6  -2   7    0.07   13.92
  -5  -4   4   43.66   10.31
  -4  -4   4   42.23   11.49
   1  -4   6   -4.64   15.13
   2  -3   4    2.40    8.11
   4  -3   6   -5.16   14.57
   4   3   1  354.66    9.42
   6  -1   4   92.87   11.71
   7  -1   6   64.15   13.14
   8   1   5   13.69    7.60
  -6  -5   7   60.04   18.08
  -6  -4   4   85.25   11.32
  -3  -4   4  116.55   13.37
   0  -4   5   73.11   12.56
   5   0   2 2696.56   29.05
   6  -2   6    2.05   12.95
   7   0   4  587.86   18.56
   8   0   6  246.79   16.26
  -4  -2   1 1383.55   16.13
  -2  -4   4   22.89   11.72
   1  -3   3  256.56   15.52
   2  -4   6   25.10   16.00
   5  -2   4   18.67   10.99
   7  -1   5    0.61   10.72
  -7  -4   4   62.44   10.33
  -4  -3   2   -3.17    6.29
  -1  -4   4   85.91   14.88
   1  -4   5   36.38   11.51
   2  -2   2  211.65   10.88
   3  -3   4    3.86   10.89
   4  -3   5  419.49   21.84
   4  -2   3   -6.34    8.23
   6  -2   5  157.03   17.21
   7   2   3  302.90    6.95
  -6  -5   6   19.75   13.99
  -5  -5   6   17.73   13.26
  -4  -5   6  109.37   17.12
  -3  -5   6  165.92   20.28
  -3  -3   2   -4.24    5.16
   2  -1   1  269.88    9.60
   5  -3   6    8.09   11.22
   7  -2   7   50.48   17.44
   8  -1   7    3.20   12.38
  -2  -5   6   58.28   16.35
   2  -4   5  347.77   23.31
   2  -3   3  100.79   12.69
   3  -4   6   -3.19   14.86
   7  -2   6  121.22   16.74
   7   1   3   70.05    6.65
   8  -1   6   -7.93   10.47
  -1  -5   6    0.37   15.44
  -1  -3   2   46.68    8.11
   4  -3   4   29.02   13.40
   5  -3   5  507.50   26.12
   8   1   4  287.72   12.07
  -6  -3   2   39.96    6.28
  -3  -5   5  126.56   16.59
   0  -5   6   97.59   20.85
   1  -4   4   50.19   11.30
   1   2   0  114.56    6.38
   3  -2   2  254.53   13.41
   7  -1   4    1.36    7.08
  -8  -1   1   -0.89    3.29
  -5  -5   5   82.88   14.09
  -5  -4   3    0.82    9.28
  -5   0   0 1125.01   17.00
  -4  -4   3  286.34   15.63
  -2  -5   5   -8.61   14.15
   0  -3   2   24.29    6.12
   0  -2   1 1811.52   25.58
   1   1   0 1297.91   12.58
   3  -3   3  967.85   28.43
   4  -4   6   70.07   14.89
   4   2   1  704.94    8.35
   6   1   2   26.18    3.83
   7  -2   5  396.26   23.08
   8  -1   5   20.78   11.63
  -6  -5   5   -1.60   11.16
   2  -4   4    9.66    9.91
   8   0   4  208.29   12.90
   1  -3   2   -2.74    8.23
   4  -4   5  155.13   20.54
   5  -3   4   20.71   13.04
   8  -2   6   69.93   16.46
   1  -2   1 1940.43   28.54
   3  -4   4  160.31   18.28
   3  -1   1 1100.69   19.55
   4  -3   3  933.90   29.56
   4  -2   2   30.61    8.57
   6   0   2  922.30   18.48
   7  -3   6    5.27   17.40
   9  -1   6   88.44   14.25
  -7  -3   2    2.91    4.75
  -4   0   0 5556.88   34.43
  -3  -5   4   61.06   13.86
  -1   2   0  120.89    9.12
   1  -5   5  140.07   16.89
   1  -4   3  723.13   27.15
   2  -3   2    0.90    9.04
   5   3   2   -1.59    3.34
   7  -2   4  171.55   17.36
  -7  -4   3  747.17   19.94
  -5  -5   4  176.26   15.67
  -2  -5   4    4.15    9.91
  -1  -5   4  166.87   19.18
   2  -5   5   23.80   17.75
   5  -4   5    5.34   16.22
   7  -1   3   69.61   10.69
   8  -2   5  201.07   19.08
  -6  -2   1   17.77    2.37
  -4   1   0  161.92    9.01
   2  -4   3  949.97   31.13
   6  -3   4    8.41   10.66
   9  -1   5  127.56   15.59
  -6  -5   4   55.34   12.23
   1  -5   4   98.53   17.56
   2  -2   1  325.19   13.14
   3  -5   5   41.44   19.02
   5  -3   3  356.53   21.15
   6  -1   2   29.11    8.02
   9  -2   6   74.95   17.50
  -3   1   0 2164.99   28.30
   3  -4   3  199.77   19.10
   5  -2   2  817.59   24.15
   6  -4   5   90.51   19.73
  -3  -4   2   35.30    9.05
  -2   1   0 2968.28   30.57
  -1   1   0 1218.14   17.85
   4  -1   1  183.73    9.54
   5  -4   4   20.76   12.19
   7  -3   4   17.41   15.26
   7  -2   3  327.92   19.79
   9   0   4   18.80    9.34
  -4  -6   5   11.40   15.81
  -4  -4   2  157.35   12.24
  -3  -6   5   15.69   16.18
  -2  -6   5   24.12   17.72
   3  -2   1   13.90    7.70
   6  -3   3   19.77   13.62
   8  -3   5   81.68   17.67
   8   1   3  277.21   10.08
   9  -2   5   30.21   14.62
  -3  -5   3    2.38   12.45
  -3  -3   1  255.79   11.46
  -2  -5   3   17.10   10.26
  -1  -5   3  422.37   23.92
   0  -3   1  234.25   13.45
   1  -4   2    6.46   11.41
   3  -5   4   67.91   17.97
   4  -4   3    8.01    9.95
   8  -1   3  295.81   16.69
  -4  -5   3  181.68   16.52
   1  -5   3   12.32   14.00
   1  -3   1  181.65   13.07
   2  -4   2  201.98   17.32
   6  -4   4   12.77   12.14
   7   0   2  315.71   12.99
  -5  -5   3  463.67   21.43
   4  -5   4  248.54   23.85
   5  -3   2   -6.79   10.69
   8  -3   4    0.64   14.24
  -3  -6   4  187.81   19.54
  -2  -6   4  290.71   23.66
   2  -5   3   17.73   11.67
   2  -3   1 1748.82   34.81
   3  -4   2   26.35   13.84
   4  -2   1  740.47   21.57
   5  -1   1   14.20    7.04
   8  -2   3   35.83   13.60
   9  -3   5  154.68   21.57
   9  -2   4   15.59   13.31
  -4  -6   4    6.57   13.47
   0  -6   4    4.81   16.93
   3  -5   3  156.93   20.63
   3   2   1   14.15    3.50
   4   3   2   46.35    5.75
   5  -5   4  123.59   23.03
  10  -2   5   16.42   14.10
  -6  -5   3   98.07   11.86
  -6  -4   2   58.39    8.60
   3  -3   1 1422.65   33.07
   4  -4   2   52.17   14.21
   6  -4   3  636.08   30.00
   7  -2   2  235.13   17.15
   7   1   2  688.61   12.02
  -8  -3   2   -1.28    2.70
   4  -5   3  410.34   26.74
   5  -2   1 1377.25   30.68
   6  -3   2    9.58    9.78
   9  -1   3   88.82   11.85
  10  -1   4   86.32   14.29
   1  -1   0 1219.62   18.24
   8  -4   4   27.56   19.34
   8  -3   3  390.55   24.66
  -5  -3   1  936.16   16.65
  -3  -5   2   24.03   11.84
  -1  -6   3   10.08   13.84
   0  -4   1  903.28   27.15
   1  -5   2   -3.80    9.88
   5  -5   3   71.11   18.93
   5  -4   2   39.60   11.40
   9  -2   3   46.71   13.85
  10  -2   4   92.08   15.53
  -9  -1   2  484.54   13.39
   0  -6   3    5.00   11.32
   1  -6   3   10.94   17.11
   2  -5   2  107.08   14.43
   3   3   2   25.99    6.81
   8  -1   2  827.07   24.10
  -4  -5   2   61.03   11.95
  -3  -6   3   24.59   13.33
   0  -2   0 1295.44   22.85
   1  -2   0  123.65    9.61
   2  -4   1  230.59   15.99
   2  -1   0 2815.78   30.51
   3  -5   2  411.96   25.03
   5  -3   1   21.95   11.48
   6  -5   3   18.47   17.91
   6  -2   1  497.54   21.08
   8  -2   2    7.29   11.90
   8   0   2   12.99    6.34
  -4  -6   3   18.76   12.80
  -3  -4   1  721.43   21.55
   3  -4   1   10.98   11.97
   4  -5   2  190.31   21.41
   9  -3   3  319.88   23.18
  10  -3   4   -0.81   14.75
  -7  -4   2   68.29    7.56
  -1   2   1  261.09   11.74
   5   1   1   13.55    1.89
  -5  -5   2  341.73   16.99
   1   0   0  811.45    7.07
   3  -2   0   18.38    8.14
   3  -1   0 2192.56   29.05
   4  -4   1  445.80   22.25
   5  -5   2   40.50   17.43
   6  -3   1  550.65   25.45
   7  -4   2   23.01   16.33
   8  -3   2   47.85   12.43
  10  -2   3  265.56   19.66
  10  -1   3   -7.49    9.22
  11  -2   4   20.52   13.04
   1  -3   0   16.14    8.31
   5  -4   1 1066.86   34.58
   7  -1   1  569.99   19.34
   9  -4   3   32.73   18.86
   9  -2   2  334.01   20.14
   9  -1   2  206.99   15.31
  -4   1   1   30.63    6.06
  -1  -6   2   -8.11   14.29
  -1  -3   0   14.18    7.44
   0  -6   2  199.62   18.18
   0  -5   1    4.33   13.38
   1  -6   2  384.07   23.76
   2  -5   1  257.97   20.54
   2  -3   0   55.50   10.39
   6  -5   2   26.18   17.98
  10  -3   3  181.57   19.88
  -2  -6   2  159.44   17.67
   3  -6   2    1.67   17.86
   3  -5   1  590.45   28.85
   3  -3   0   48.02   11.63
   4  -1   0  166.10   10.17
   9  -3   2    4.10   14.68
  -3  -6   2  375.85   22.04
  -2  -5   1  594.84   24.04
   2   0   0   13.73    2.42
   4  -5   1   92.20   17.41
   6  -4   1  378.28   22.39
   7  -5   2  173.41   22.54
  -5  -4   1  406.00   14.45
  -2  -3   0   50.29    7.63
   4  -3   0   -5.30    7.97
   8  -2   1  177.64   16.43
   9   0   2  492.33   15.62
  11  -2   3  159.80   17.55
  -4  -6   2  311.03   19.84
  -3  -5   1   52.99   11.27
   5  -5   1   43.97   15.81
   5  -3   0   -1.20   11.39
   5  -1   0  118.54    9.72
   7  -4   1   51.53   16.00
   8  -1   1  173.51   12.64
   9  -4   2   50.28   17.46
  10  -2   2   67.60   14.44
  11  -3   3   26.43   16.41
  -3   1   1  220.40    9.60
  10  -3   2   25.63   15.76
  10  -1   2   18.29   10.46
  -8  -1   2    5.11    5.09
   0  -6   1   36.13   15.42
   1  -6   1   59.17   18.06
   3   0   0  214.29    6.53
   4  -4   0   33.36   11.12
   6  -5   1  104.10   15.86
   8  -4   1   56.83   17.47
  -4  -5   1   20.90    9.59
  -2  -4   0   36.33    9.71
  -1  -6   1    5.93   14.47
   3  -6   1   -3.90   11.51
   4  -6   1   19.59   16.71
   6  -3   0   18.89   10.33
   9  -3   1  287.69   22.09
   9  -2   1  650.76   26.04
  10  -4   2   51.39   18.91
  -2  -7   2  130.41   18.96
   2  -5   0  511.71   27.02
  -2  -6   1    0.87   12.00
   6  -4   0   40.40   12.17
   9  -1   1    4.21    8.86
  11  -3   2   -5.86   14.98
  11  -2   2   94.39   15.03
  -2   1   1 1263.59   19.16
   4   0   0 5293.86   33.37
   5  -5   0   60.71   18.04
   8  -5   1  107.74   17.65
  -3  -6   1   20.25   12.35
   7  -4   0   46.78   13.52
  10  -3   1   91.41   18.11
  10   0   2  632.40   17.08
  -2  -5   0  570.28   23.23
   6  -5   0  267.87   21.71
   3  -3  -1  265.62   16.36
  -3   3   6   13.39    9.17
  -1  -1   7   14.14   15.69
   0  -3   2   19.41    6.88
   0  -2   5   87.58   12.89
  -2  -5   1  597.01   16.88
  -2  -5   4    1.14   13.06
  -2  -2   8   20.94   20.05
  -2   0   8   14.32   18.67
  -1  -4   4   75.35   15.32
  -1  -3   6    5.13   15.27
  -1   0  -2 9748.38   55.67
  -3  -5   6  182.85   23.55
  -2  -5   3   24.73   12.36
  -2  -4   6   58.55   18.38
  -2  -1   8  527.22   33.49
  -1   2   3   84.33    5.97
   0  -2   4    9.62    9.66
   0   0   4   95.05   10.81
  -5   3   8    6.59   13.31
  -4   3   7   74.34   13.47
  -4   4   4   48.86    5.51
  -2  -3   7  660.17   34.75
  -2   1   7   77.13   16.53
  -1  -4   3   62.06   12.28
  -1  -2   6  493.98   27.08
  -1   0   6 1963.44   44.47
  -5   2   9   90.67   19.30
  -4   1   9   20.37   18.42
  -4   4   0   34.11    7.25
  -3  -4   7    1.18   19.61
  -3  -3   8   -2.50   20.10
  -3   1   8  261.25   24.50
  -3   2   7   18.30   13.55
  -2  -3  -3   90.21    8.21
  -1   2   2  103.03    4.45
  -3  -5   5  124.80   19.78
  -3  -2   8   15.75   19.88
  -3   0   8   88.46   20.56
  -3   3   5  970.77   22.72
  -2  -4   5  653.95   29.88
  -2  -1   7   67.44   17.65
   0  -1   3  262.31   13.76
  -4  -5   6  126.58   22.52
  -3  -1   8  270.85   27.99
  -2  -3   6   21.92   17.14
  -1  -2   5  809.02   29.74
   0  -2   2   46.27    6.03
  -5   1   9   66.88   20.55
  -4  -3   8   12.36   20.93
  -3  -5   4   60.82   15.55
  -3  -4   6   19.21   18.52
  -3  -3   7  450.51   31.30
  -2  -4  -2  192.35    5.53
  -1  -1  -3    6.43    5.95
  -1   1  -2   -1.12    4.99
  -6   2   9    0.62   18.90
  -6   3   8   -7.34   14.83
  -4  -4   7  228.57   26.30
  -4   1   8   70.50   20.23
  -4   3   6   12.84    9.85
  -2  -4   4   19.32   13.85
  -2   3   1 1549.17   11.52
  -1  -1   5   29.37    8.94
  -5   2   8   71.91   17.15
  -5   3   7    7.61   12.07
  -3   2   6   57.62   13.25
  -5  -1   9   57.27   23.86
  -4  -2   8  346.24   29.70
  -4   2   7  346.43   22.91
  -3  -5   3   10.21   10.56
  -3  -2   7    5.79   16.64
  -2  -3   5   26.50   16.29
  -2  -1   6  357.01   24.37
  -2   3   0   47.30    4.77
  -1  -2   4   71.82   12.40
  -5  -5   6   25.51   14.87
  -5  -3   8   13.12   22.68
  -4  -1   8   65.61   21.40
  -4   0   8  541.53   30.40
  -3  -4   5  183.64   21.23
  -3  -1   7  288.14   25.53
  -6   1   9   54.63   17.47
  -5  -4   7  286.96   30.18
  -4  -4   6   34.83   19.60
  -4  -3   7   69.35   21.66
  -3   3   4    9.28    6.75
  -2   2   4 1054.24   22.48
  -1  -3  -2   -1.41    2.78
  -1   0   4  373.36   17.13
   0  -1   1   41.07    4.57
  -5   1   8   76.25   19.99
  -2   3  -1 1516.93   24.01
  -1  -3   2   40.59    7.76
  -1  -1   4  686.77   22.89
   0  -1  -1   42.80    2.55
  -6   2   8    7.85   15.61
  -5  -2   8  101.99   24.59
  -4   1   7  108.10   18.25
  -4   4   3  303.53    7.48
  -3  -5   1   50.78    9.33
  -1   1   3  707.85   17.18
  -7   1   9   28.20   22.59
  -6  -5   6   17.47   20.02
  -6   3   7  161.40   17.85
  -5  -5   5   85.83   18.88
  -5  -1   8   87.38   22.69
  -4  -2   7  346.94   28.69
  -3  -4   4  120.88   17.43
  -3  -2   6   66.08   17.78
  -2  -4   2  120.28   11.45
  -1  -2   3   92.95   10.55
  -8   2   9  169.57   25.98
  -6  -4   7  179.73   27.98
  -5  -3   7   11.10   18.97
  -5   3   6    5.15   10.59
  -4  -1   7  103.15   19.80
  -4   3   5  783.45   22.28
  -3   2   5  241.17   15.07
  -2  -1   5    8.09    8.11
  -1   2  -2  959.12   21.05
  -5  -4   6   51.47   21.06
  -4  -5   3  141.24   16.76
  -4  -4   5   -1.87   15.52
  -4  -3   6    1.24   17.65
  -4   2   6   11.62   11.94
  -3   4   0  101.12    7.57
  -6   1   8  346.31   29.67
  -2  -4   1   25.28    7.96
  -1  -1   3  699.70   20.85
   0  -1  -2 1515.89   19.43
  -7   2   8   12.81   18.49
  -6  -5   5   -5.33   18.72
  -5  -5   4  176.63   21.25
  -2  -2   4 1084.70   31.21
  -5   1   7   14.15   17.42
  -3  -4   3  991.53   30.39
  -7   3   7  485.30   26.49
  -6  -3   7  141.24   21.36
  -5  -1   7   20.15   17.93
  -5   4   4   65.54    8.26
  -4  -5   2   73.38   13.00
  -2   2   3 1120.43   19.88
  -1  -3  -3  251.76    9.55
  -1  -2   2   92.37    8.87
  -5  -4   5  320.96   26.90
  -5  -3   6   11.82   18.91
  -4  -4   4   37.64   15.39
  -1  -3   0   21.92    3.92
   0  -1  -3  265.45   11.58
  -8   2   8  163.17   23.92
  -7  -5   5   78.21   22.84
  -7  -1   8  281.17   32.42
  -6   3   6    8.63   13.23
  -5  -5   3  472.93   26.46
  -4   0   6  104.35   19.02
  -3  -1   5  131.30   16.73
  -2  -4   0   31.74    5.88
  -2   0   4 3345.47   47.51
   0   1  -2 1514.32   24.10
  -7  -3   7  506.51   37.01
  -6  -5   4   34.92   18.18
  -5   2   6  750.88   29.21
  -3   3   3    3.11    4.88
  -1   1   2 2563.31   25.43
   0   1  -1   45.49    4.53
  -7  -4   6   -0.11   20.37
  -6   1   7   89.08   21.66
  -5   3   5  173.00   15.16
  -4  -5   1   15.90   10.33
  -4   2   5   -2.66    9.59
  -3  -4   2   32.95   10.13
  -3   2   4  158.94   11.53
  -9   2   8   90.96   24.44
  -8  -5   5  130.84   25.15
  -8   1   8  123.02   21.49
  -7   2   7   -1.42   16.10
  -6  -4   5  513.17   31.88
  -4   3   4   12.70    8.10
  -2  -2   3 1079.69   27.74
  -8  -3   7  206.70   31.89
  -7  -2   7   12.99   21.29
  -4  -4   3  300.30   20.23
  -4  -2   5   -4.51   13.44
  -3  -2   4  177.11   16.49
  -7  -5   4   26.33   19.59
  -5  -3   5  187.44   23.53
  -5  -1   6  151.95   21.57
   0  -2  -3  131.20    7.74
  -9   1   8    7.02   23.97
  -9   3   7   64.77   20.51
  -7   1   7  114.07   23.76
  -7   3   6   12.40   13.78
  -6  -5   3  124.88   19.25
  -5  -5   2  309.52   20.55
  -5   0   6 1032.65   38.38
  -2  -4  -1  230.10    7.55
  -1   0   2   83.77    6.38
  -1   3  -1  161.90    9.13
   0  -2  -2   63.86    4.27
  -7  -3   6   20.35   21.58
  -6  -2   6  135.43   23.36
  -6   2   6  144.30   19.02
  -2  -1   3   82.06   10.38
  -2   1   3   81.89    8.27
  -1  -2   1  270.91   10.26
   0   2  -2   52.81    7.28
  -8  -2   7   96.74   21.46
  -4  -5   0   40.29    9.44
  -3   1   4  434.65   18.38
  -2   4  -1  212.77   10.89
  -8  -5   4  147.06   23.48
  -6  -4   4   61.63   19.61
  -6  -3   5  101.21   20.75
  -3   0   4  908.61   27.33
  -9  -2   7  288.26   36.38
  -8  -3   6   -4.50   22.18
  -8   1   7   56.20   23.73
  -7  -5   3   17.39   19.24
  -6  -1   6   84.04   16.59
  -5  -2   5  414.55   24.57
  -5   2   5  435.22   21.32
  -8   3   6    2.57   15.31
  -7  -2   6   21.89   21.70
  -6   0   6  584.46   30.56
  -6   4   4   63.74    9.24
  -5  -4   3    1.57   13.20
  -4  -4   2  175.34   15.67
  -4  -2   4  175.85   17.55
  -2  -3   1 1567.30   26.65
  -9  -5   4  143.81   26.51
  -7   2   6   37.00   17.49
  -3  -2   3 1235.73   31.09
  -2  -2   2   31.83    7.73
 -10   2   7  211.26   28.11
  -9  -3   6   27.49   23.62
  -9  -1   7    7.03   17.95
  -9   1   7    4.73   22.95
  -7  -4   4   88.05   20.72
  -7  -3   5  237.68   26.12
  -4   2   4  172.32   12.66
  -3  -3   2   -2.25    8.10
  -8  -5   3   58.17   20.86
  -8  -2   6   16.80   22.86
  -6  -2   5  708.46   34.64
  -5   3   4   19.00   10.26
 -10  -1   7   33.90   21.31
 -10   1   7   26.18   24.40
  -9   3   6    3.15   17.13
  -5   4   3   -2.70    5.91
  -4  -1   4 1362.72   36.57
  -3   2   3 1321.41   24.27
 -11   2   7   42.23   21.82
  -8   2   6   -2.68   18.38
  -7  -5   2   60.36   18.09
  -7   3   5  258.39   20.27
  -6  -4   3  314.64   24.66
  -6   2   5  720.29   29.00
  -9  -5   3  144.11   25.04
  -9  -2   6  242.41   30.66
  -8  -4   4   -7.25   18.75
  -8  -3   5  688.48   36.48
  -5  -2   4    3.64   13.27
  -4   1   4 1444.32   33.59
  -3  -4   0  100.55   10.00
  -2   4   0   29.41    4.64
  -1   3   0   18.37    3.63
 -10   3   6   16.63   19.51
  -7  -2   5  375.05   30.11
  -6  -5   1  496.89   24.65
  -6  -1   5    9.55   12.32
  -5  -4   2   41.09   13.19
  -4   0   4   13.05    7.77
  -3  -1   3    7.25    6.20
  -1  -1   1  220.52    8.49
 -10  -5   3   50.71   25.01
 -10  -2   6   95.59   27.50
  -9  -4   4    7.21   22.48
  -9  -3   5  284.03   32.64
  -9   2   6  251.72   27.88
  -7   4   4   75.42   12.15
  -4  -4   1 1181.88   29.31
  -4   3   3 1097.16   21.75
  -2  -1   2 1465.03   26.42
   0  -3  -4   23.21    6.01
 -11   3   6   -6.61   21.24
  -9  -1   6  195.34   24.52
  -8  -5   2    5.95   17.99
  -7  -4   3  730.18   34.97
 -10  -4   4   26.23   23.83
  -9   0   6  603.80   39.97
  -9   1   6  248.36   30.02
  -8  -2   5   47.19   22.92
  -8   3   5  769.45   32.30
  -7   2   5  350.66   24.05
  -5   2   4   10.45   10.18
  -4   4   2  171.48    7.10
  -3   1   3    2.52    4.87
   1  -2  -4   64.10    8.96
 -10  -1   6    4.31   18.42
 -10   2   6   80.22   19.38
  -6  -2   4 1022.81   37.37
  -6   3   4    7.47   10.42
  -4  -3   2    1.47    9.20
 -11  -1   6  164.76   33.86
 -11   2   6   32.95   25.12
 -10   0   6  508.66   39.69
 -10   1   6   -2.01   24.64
  -9  -5   2  112.56   21.78
  -8  -4   3  354.59   29.24
  -6  -4   2   71.72   16.98
  -3  -2   2 1589.89   31.37
  -1   4  -1 1113.01   21.28
   1  -1  -2 2598.57   25.57
   1   2  -2   92.58    7.68
 -10  -5   2  106.45   26.84
  -9  -2   5   91.01   20.05
  -9   3   5  274.10   23.88
  -5   0   4   57.24   13.93
  -5   1   4  956.76   30.18
  -3   3   2    0.64    3.91
  -2  -3   0   39.71    5.46
  -2   0   2  368.90   13.22
 -11   1   6  185.53   31.23
  -8   2   5   46.62   19.12
  -2  -4  -2  206.65    6.47
  -2  -2   1   70.37    7.37
   0  -3  -3 1807.59   19.35
 -10  -2   5  376.51   31.53
  -9  -4   3   64.96   17.59
  -6   4   3  317.52   15.49
  -5  -4   1  407.99   21.01
  -5  -2   3   -0.41   11.63
  -4  -1   3  188.70   14.92
   1  -2  -3   90.88    7.26
 -10   3   5  180.60   24.42
 -11   3   5   42.39   21.20
  -9  -5   1   38.88   18.00
  -9   2   5  111.83   23.51
  -7   3   4    8.48   12.53
  -6   2   4 1072.75   32.05
  -5  -3   2   23.26   11.22
  -4   2   3  382.00   15.53
 -12   3   5  303.04   30.94
 -10  -1   5    3.87   21.86
  -8  -2   4   45.59   19.63
  -7  -5   0  214.49   19.41
  -6   0   4 1494.48   41.21
 -11  -1   5   -0.25   26.19
 -10  -5   1   99.67   24.79
 -10   2   5  389.07   33.33
  -8  -4   2   80.99   20.94
  -7  -1   4   35.95   17.89
  -5   3   3 1056.66   25.12
  -3  -4  -1    9.12    6.29
  -1   1   1  240.24    5.95
 -11   2   5  299.63   31.56
  -9  -2   4    5.29   21.48
  -6  -4   1   26.57   14.17
  -6  -2   3  394.08   24.62
  -4  -2   2  237.81   15.25
  -4   1   3  198.96   12.40
  -3  -1   2  155.93   11.39
 -12   2   5   50.81   28.05
 -11   1   5   14.22   25.50
  -9  -4   2    0.97   20.02
  -8  -5   0   57.47   17.86
  -8   3   4   -5.03   14.58
  -7   2   4  154.76   18.60
  -5  -1   3  840.78   28.63
  -4  -3   1    2.81    7.72
 -10  -4   2   -0.46   19.60
  -8  -1   4  640.57   34.87
  -7   0   4 1034.45   37.85
  -7   4   3  739.15   25.44
 -11  -4   2   -1.27   24.40
  -9   3   4   44.14   19.42
  -9  -1   4  761.60   39.62
  -8   2   4   48.64   17.83
  -7  -4   1  181.59   19.65
  -7  -2   3  883.96   33.95
  -5  -4   0  189.57   16.07
 -10  -1   4  296.30   31.74
 -10   3   4   -7.93   18.05
  -5   2   3   -6.19    7.81
   1  -3  -4    8.47    5.63
 -12  -1   4  118.23   31.13
 -11  -1   4   20.69   25.93
 -11   3   4  -10.14   19.36
  -8  -4   1  656.53   32.71
  -8  -2   3  497.18   31.43
  -8   4   3  372.13   22.46
  -6  -1   3  278.60   19.11
  -6   3   3  349.79   18.51
  -5  -2   2  273.20   17.50
  -3  -2   1 1196.84   24.74
  -3   0   2 6454.24   55.60
  -3   2   2 1625.85   23.91
 -12   3   4   -4.43   20.51
  -9   2   4   10.95   18.98
  -5   4   2   43.56    7.80
  -2  -1   1 1141.51   19.94
 -11   0   4  570.73   39.98
 -10   0   4  585.17   35.59
 -10   2   4  273.96   29.29
  -9  -2   3   70.68   17.85
  -8  -3   2    5.85   13.53
  -4  -1   2  296.31   15.81
  -3   4   1  661.76    9.21
   0   4  -1  974.23   19.50
 -12  -2   3  253.90   34.08
 -12   0   4  404.48   33.96
 -12   2   4   49.73   25.38
 -11  -4   1    5.57   22.59
 -11  -2   3  362.97   35.77
 -11   2   4   93.91   24.01
 -10  -4   1   80.63   21.58
  -9  -3   2    4.37   20.70
  -9   4   3   52.77   16.13
  -7  -1   3    3.02   11.12
  -6  -4   0   47.93   13.43
  -4  -4  -1  486.62   18.01
  -3   1   2  165.86    9.26
 -11  -3   2   12.84   23.99
 -10  -3   2   45.44   23.84
 -10   4   3   26.64   18.61
  -7   3   3  218.03   18.33
  -6  -2   2   15.10   13.24
  -6   2   3  444.05   21.51
  -4   3   2    7.77    6.14
  -8  -1   3  133.22   21.56
  -6  -3   1  946.68   31.62
  -6   1   3  263.44   18.85
   1   3  -1 2312.42   29.08
 -12  -1   3   12.01   26.43
 -11  -1   3    7.94   23.54
 -10  -1   3  116.22   25.18
  -8  -4   0   50.74   16.51
  -8   3   3  211.69   20.00
  -7  -2   2 1038.65   36.37
 -10   1  -4   94.97   22.42
  -9  -1  -5  150.01   25.78
  -8   1  -2  910.86   31.97
  -6  -3  -6    7.36   20.67
  -5  -3  -5  484.49   31.17
  -5  -2  -3  328.24   20.97
  -2  -4  -6    6.08   16.32
  -7   2  -1   54.60   11.54
  -4  -3  -4   11.02   16.64
  -3  -2  -2  242.51   15.86
  -3  -1  -1 1195.71   26.55
  -8  -2  -5  192.59   25.70
  -7  -2  -4  163.60   18.93
  -6  -1  -2   23.65   10.21
  -3  -4  -6   -7.06   13.27
  -1  -4  -5   31.30   15.31
 -10   0  -4  204.47   24.83
 -10   2  -3  269.57   22.72
  -9  -1  -4  435.58   31.05
  -8  -1  -3  268.32   24.19
  -6  -3  -5  239.35   22.49
  -6  -2  -3  772.53   31.98
  -2  -4  -5  354.44   24.36
 -11   2  -4   29.28   17.22
 -10   1  -3  -10.91   16.10
  -9   2  -2  331.27   21.11
  -9   3  -2   -3.02   12.03
  -5  -3  -4   27.83   12.86
  -4  -4  -6   74.05   20.21
  -4  -2  -2   35.79   11.84
 -11   1  -4   33.37   18.25
  -9   1  -2  201.52   19.41
  -8  -2  -4  125.93   22.03
  -7  -3  -5   26.28   18.34
  -7  -1  -2  681.72   28.04
  -3  -4  -5  603.18   30.56
  -2   4   0   24.68    6.09
  -7  -2  -3  323.27   24.37
  -6  -3  -4   -3.33   17.04
  -5  -4  -6   -1.22   19.44
 -11   0  -4  327.77   28.71
 -10  -1  -4   91.58   20.56
  -9  -1  -3   94.60   20.18
  -4  -4  -5  131.96   20.31
   0  -4  -4   19.67   11.26
 -11   2  -3  185.77   20.58
  -9  -2  -4   10.36   18.59
  -9   0  -2  462.00   26.10
  -8   2  -1  156.44   13.46
  -5   2   0  305.51   10.07
  -2   0   0   13.03    3.09
  -1  -4  -4   39.21   11.80
 -11   1  -3    1.50   15.76
  -8  -2  -3   33.97   16.89
  -8  -1  -2  907.62   33.35
  -8   1  -1  153.68   14.48
  -7  -3  -4    5.55   12.91
  -5  -4  -5    1.33   16.36
  -5  -3  -3  342.39   21.13
  -2  -5  -7   59.04   18.79
  -2  -4  -4   -8.38    8.58
   2  -4  -4   10.01    7.26
 -10   1  -2   17.89   14.55
  -6  -1  -1  133.45   14.21
  -3  -4  -4  152.88   17.69
  -3   0   0  215.44    9.55
   2   1   0 2969.66   31.68
 -10  -1  -3  -15.16   11.84
  -8  -3  -4  -12.16   15.54
  -6  -3  -3   44.85   15.93
  -4  -4  -4   29.05   15.90
  -2  -5  -6   54.53   18.01
  -1  -5  -6  176.66   18.84
   2   2   0  280.24   12.35
   6  -1  -2 1455.07   23.72
 -10   0  -2  721.95   31.29
  -7  -2  -2  244.54   20.01
  -4   0   0 5440.72   47.45
  -3  -5  -6   27.02   16.56
  -2  -2  -1  288.33   13.23
 -12   1  -3   22.11   15.99
  -9   1  -1  -10.69   10.83
  -9   2  -1  657.38   23.48
  -7  -3  -3  195.10   21.99
  -7  -1  -1  542.26   23.73
  -5  -4  -4   14.91   12.91
  -3  -3  -2   33.80   10.96
  -3  -2  -1   15.88    8.17
  -1  -2  -1 1807.20   26.57
   0  -3  -2   26.46    6.03
 -11   1  -2  167.90   18.28
 -11   2  -2   70.16   15.60
  -8  -2  -2    2.43   13.42
  -6   1   0 1354.18   25.85
  -6   2   0  319.62   11.47
  -4  -5  -6   11.59   13.65
  -4  -2  -1  753.98   23.82
 -10  -2  -3  267.26   25.04
  -8  -3  -3  375.90   26.31
  -5  -3  -2   -6.43   11.81
  -5   0   0 1026.28   23.05
 -11   0  -2  423.91   26.38
  -8  -1  -1  174.22   17.90
  -5  -2  -1 1288.86   32.04
  -3  -5  -5   23.65   14.66
  -3  -4  -3  208.25   18.07
  -2  -5  -5   22.51   12.87
  -1  -5  -5  131.16   15.01
  -1  -4  -3  676.59   22.55
  -1   3   0   17.73    4.37
   0  -5  -5  244.74   16.76
   1   1   0 1253.83   16.82
   6  -3  -4    1.84    2.72
  -9  -2  -2  319.38   24.50
  -6  -3  -2   17.06   13.44
  -6  -2  -1  483.13   22.72
  -6   0   0  199.61   13.07
  -4  -4  -3    3.73   12.81
   0  -4  -3   69.15    9.66
 -10   1  -1   11.80   11.84
 -10   2  -1  321.50   17.96
  -9  -3  -3  326.22   25.73
  -7   1   0 1340.88   27.75
  -5   3   0    1.05    1.64
  -2   3   0   45.36    4.29
   6  -2  -3  418.72   10.59
 -12   1  -2  299.75   22.08
  -9  -1  -1    2.71   14.16
  -7  -3  -2   12.62   11.28
  -7   2   0   -4.44    5.53
 -12   0  -2   10.77   15.20
 -10  -2  -2   73.00   14.63
  -7  -4  -3  247.99   22.79
  -5  -1   0  121.72   11.46
  -4  -1   0  130.06    9.49
 -11   1  -1   53.87   13.77
  -8  -3  -2   53.85   13.15
  -8  -2  -1  174.95   18.86
  -8   1   0  272.34   15.55
  -4  -5  -4  262.52   21.61
  -3  -5  -4   66.23   15.17
  -3   3   0   40.94    3.13
  -2  -5  -4   13.82   12.02
  -2  -1   0 2937.44   29.99
   5  -1  -2 1694.58   21.67
 -12  -1  -2  328.60   26.74
 -11  -2  -2   87.15   18.41
  -9  -3  -2   -8.07   14.36
  -6  -1   0 1258.27   29.75
  -5  -5  -4  142.15   19.91
  -4   3   0    1.12    1.47
  -1  -5  -4  111.80   13.20
 -13   0  -2   81.04   18.77
 -13   1  -2  108.89   18.68
 -11   2  -1   74.76   12.61
  -9  -2  -1  579.27   28.56
  -8   2   0  697.33   18.47
  -7  -1   0 1324.40   32.99
  -6  -5  -4   52.17   19.21
  -4  -3  -1  347.04   18.72
  -9   1   0    9.89   10.94
  -5  -3  -1   26.97    9.40
  -3  -4  -2   30.18   11.33
 -12   1  -1   85.54   15.59
 -10  -3  -2   25.24   14.15
 -10  -2  -1  315.23   24.37
  -9   0   0 1092.71   30.71
  -8  -1   0  291.80   19.27
  -6  -4  -2  123.97   15.68
  -6   3   0   15.15    2.85
  -9   2   0   97.18   10.72
  -7  -4  -2   18.76   12.13
  -1  -1   0 1131.32   15.18
   2  -4  -3  737.43   15.10
 -12  -1  -1   92.36   19.14
 -10   0   0  646.51   27.19
 -10   1   0  344.12   19.15
  -9  -1   0   -8.98   12.34
  -8  -4  -2   30.46   17.62
  -8  -3  -1  393.99   23.21
  -6  -5  -3    5.81   15.38
  -6  -2   0  317.60   18.81
  -5  -5  -3   67.52   16.83
  -5  -2   0  279.31   15.77
  -4  -5  -3  372.88   22.43
  -4  -2   0 1504.57   30.81
  -3  -5  -3  178.46   17.45
  -1  -4  -2   -1.38    7.51
   1  -5  -4  167.63   11.87
   3   1  -1  209.15    9.02
 -11  -2  -1   72.65   14.72
  -9  -4  -2   40.87   18.58
  -9  -3  -1  279.13   23.76
  -7  -5  -3   53.30   19.93
  -7  -2   0    2.20    9.29
  -2  -5  -3   22.93   11.53
 -13   1  -1   28.83   14.42
  -8  -2   0  669.68   28.09
  -7   3   0   41.82    4.35
  -2   4  -1  211.86    9.86
 -11   0   0    4.83   13.30
 -11   1   0  637.55   25.12
 -10  -3  -1   58.01   14.35
 -10   2   0  103.35   10.69
  -9  -2   0   97.63   18.05
  -1  -5  -3   16.10    9.72
 -11  -1   0  602.06   29.81
  -2  -2   0  294.72   12.00
 -12   0   0  281.87   21.69
 -11  -3  -1  442.32   28.00
 -10  -2   0  112.16   18.37
  -4  -6  -4   -2.08   13.78
  -3  -6  -4  188.42   18.41
 -12  -1   0  199.16   21.32
 -12   1   0  193.71   17.29
  -8   3   0   -0.93    3.77
  -7  -5  -2  190.77   22.87
  -7  -3   0   36.17   15.13
  -6  -5  -2   26.67   15.62
  -6  -3   0   18.16   10.18
  -5  -5  -2   30.17   14.72
  -5  -3   0    8.75   10.98
  -3  -4  -1   -1.50    9.98
  -3   4  -1   -0.85    4.19
   0  -3  -1  223.36    9.31
 -11  -2   0   58.72   13.94
  -9  -4  -1  412.10   25.72
  -9  -3   0   18.25   15.28
  -8  -3   0    4.86   10.76
  -7  -1   1  202.47   15.41
  -6  -1   1  835.10   24.59
  -3  -5  -2  436.71   21.57
   5  -2  -3    2.42    3.62
 -13   0   0  324.69   24.17
  -8  -1   1    3.82   11.51
  -8   1   1   -1.10    8.25
  -6   1   1  773.60   17.03
  -5  -1   1  248.50   13.75
 -13   1   0   55.64   13.67
 -10  -3   0   13.54   12.09
  -9  -1   1   56.71   14.23
  -5  -6  -3   14.85   15.85
  -3  -3   0   48.04    9.02
  -2  -5  -2  121.77   13.14
  -2  -4  -1  215.88   13.94
  -1  -2   0  129.43    7.43
  -9   1   1   54.50    9.80
  -7  -2   1  275.57   18.98
  -4  -6  -3   -6.24   13.32
  -4  -1   1   39.77    7.64
  -4   4  -1  415.64   10.19
   1  -4  -2   22.13    5.30
   2   1  -1 1184.29   17.51
   4   0  -2 1047.83   18.27
 -14   0   0  322.99   24.17
 -10   1   1  104.40   12.43
  -9  -2   1  428.89   25.55
  -8  -2   1  732.50   27.69
  -6  -2   1   22.17    8.93
  -3  -6  -3    5.65   11.93
   6  -2  -4 1031.84   18.07
 -11  -1   1  112.77   15.41
 -10  -2   1   95.14   18.85
  -8  -4   0   56.09   17.16
  -7  -5  -1  347.07   23.02
  -7  -4   0   32.70   12.46
  -6  -5  -1  106.11   17.70
  -6  -4   0   50.64   15.01
  -5  -5  -1   51.13   14.66
  -5  -2   1  446.03   18.33
  -2  -3   0   42.55    7.63
  -1  -4  -1 1221.86   24.81
   1  -5  -3  444.67   14.48
   4  -3  -3 1008.83    7.55
 -12  -1   1   23.77   16.49
 -11  -2   1   23.80   16.55
 -11   1   1  120.96   13.59
 -10  -4   0   21.93   19.58
  -5  -4   0  188.55   15.89
  -2  -6  -3   61.50   12.94
  -1  -5  -2   11.11    8.64
  -9  -3   1  149.24   19.72
  -8  -3   1  261.97   21.92
  -7  -3   1  444.59   24.45
  -6  -6  -2  271.89   24.16
  -5  -6  -2  170.63   18.61
  -4  -5  -1   86.48   12.33
  -4  -2   1 1391.68   27.95
  -3  -1   1  223.53   10.40
  -1   3  -1  171.75    8.03
   3  -4  -3  952.71   10.53
   5  -1  -3  845.37   16.58
 -13  -1   1    6.49   16.66
 -12   1   1   18.32   10.41
 -10  -3   1  696.61   33.27
  -5  -3   1  961.84   28.39
  -5   3   0    1.26    1.48
  -4  -6  -2   57.24   13.87
   1  -3  -1 2151.86   21.15
 -10   2   1   75.93    9.20
   5  -3  -4   18.87    3.50
 -13   1   1   -1.15   11.49
  -4  -3   1    5.01    8.08
  -3  -6  -2    7.08   11.14
 -11   2   1   22.07    9.04
 -10  -4   1   83.19   21.34
  -9  -4   1  312.16   22.89
  -9   0   2  570.12   22.23
  -8  -1   2    5.97    8.70
  -7  -4   1  193.38   20.63
  -7  -1   2  326.65   18.60
  -6  -6  -1    4.47   15.04
  -6   2   1   15.83    3.69
  -2  -5  -1  239.10   15.02
   0  -4  -1  942.75   19.21
 -11  -2   2  205.83   21.74
 -11  -1   2  256.00   19.67
 -10  -2   2   13.84   14.96
 -10   0   2   26.20   11.76
  -9  -2   2   79.68   13.68
  -8   0   2  959.93   25.13
  -7  -2   2 1074.28   31.99
  -6  -4   1   15.87   13.51
  -5  -6  -1   51.29   14.86
  -5  -5   0   56.70   12.42
  -2  -6  -2  305.17   18.54
  -2  -4   0   34.99    9.13
   0  -2   0 1336.62   16.66
   2  -1  -1 1199.89    8.16
 -12  -1   2   43.36   16.16
 -11   0   2  456.07   21.41
  -4  -5   0   42.32   12.86
 -13  -1   2   86.82   19.22
 -11  -3   2   -0.17   16.58
 -10  -3   2   44.39   18.40
  -9  -3   2   16.55   15.08
  -8  -3   2  -10.57   13.77
  -6  -2   2   10.34    8.30
  -4  -6  -1   19.88   13.00
  -3  -3   1  256.22   12.78
  -2  -1   1 1247.26   18.70
  -2   3  -1 1744.94   21.01
  -7  -3   2    9.99   13.63
  -6   0   2    7.75    7.10
  -1  -5  -1   20.94    8.43
   1   1  -1  247.38    7.43
   2  -4  -2  127.17    5.98
  -8   1   2    4.93    6.60
  -6  -3   2   42.18   13.43
  -3  -5   0  271.05   17.51
   3   0  -2 6160.36   38.78
 -14   0   2   18.87   14.43
 -12   1   2   37.57   10.19
 -10  -4   2   -2.06   18.22
  -9  -4   2   16.03   17.54
  -6  -6   0   21.32   16.15
  -6  -5   1  554.80   27.53
  -3  -6  -1   -1.93   10.92
  -8  -4   2   63.83   14.17
  -7   1   2  282.84   11.69
  -5   0   2   67.12    7.48
  -1  -4   0  196.11   11.36
   1  -5  -2  522.30   14.15
   5  -2  -4    9.61    4.53
 -13   1   2   55.75   13.55
  -7  -4   2   72.42   13.63
  -5  -6   0  376.40   23.83
  -5  -5   1  184.43   18.82
  -5  -3   2   20.91    8.69
 -12  -2   3  265.59   24.84
 -11  -1   3   26.03   15.80
 -10  -2   3   67.27   16.78
 -10  -1   3  108.66   17.40
  -6  -4   2   77.97   15.95
  -2  -6  -1    3.58   10.24
  -2  -5   0  552.09   20.49
   2   1  -2 1571.64   21.51
 -13  -1   3   35.08   15.58
 -12  -1   3   10.45   11.74
 -11  -3   3  216.22   24.77
 -10  -3   3  361.24   27.27
  -8  -1   3  105.77   14.53
  -4  -6   0  325.93   21.04
   1  -4  -1  166.19    7.80
   4  -2  -3  381.81    9.00
   4  -1  -3  196.73    8.16
  -9  -3   3  753.25   31.31
  -8  -5   2   -2.88   17.48
  -8  -3   3  212.55   20.80
  -7  -2   3  933.18   31.07
  -6   1   2 1418.36   21.75
  -5  -4   2   49.32   14.08
  -4  -3   2    3.51    7.04
  -6  -6   1    5.01   14.09
  -3   3  -1 1417.23   17.94
  -9  -4   3   48.02   19.28
  -4   0   2 1058.68   18.80
  -3  -6   0  129.86   14.80
  -2  -4   1   28.23    8.80
  -1  -2   1  249.24    9.24
   3  -2  -2 1622.72   11.44
 -10   2   2   27.69    7.12
  -6  -2   3  467.05   20.81
  -5  -6   1   14.48   13.20
  -4  -4   2  185.62   16.92
  -3  -5   1   64.42   12.89
  -1   1   0 1181.29    7.48
  -9   2   2   88.14    7.75
  -7  -4   3  710.04   30.92
  -6  -3   3  341.44   19.31
  -3  -3   2   -4.41    7.86
  -3  -1   2  149.56    9.07
  -1  -5   0  160.54   11.93
  -1  -1   1  250.84    7.75
   0  -4   0    1.87    5.16
 -12  -2   4   55.38   18.81
 -11   1   3   19.01   10.32
 -12  -1   4  125.74   17.97
 -12   1   3   -2.78    9.51
 -11  -1   4   19.08   14.29
 -10  -3   4   -6.78   16.04
 -10  -2   4  271.73   23.25
 -10   1   3  108.42   11.54
  -8  -5   3   67.08   19.84
  -5  -3   3 1129.91   31.24
  -5  -2   3   -1.54    7.41
  -4  -6   1   49.60   14.00
  -2  -6   0   -4.43   10.39
 -13  -1   4  261.93   23.46
  -9  -3   4   22.01   17.61
  -9   1   3  141.88   11.56
  -8   2   2  127.30    7.54
  -5  -1   3  835.60   22.41
  -5   1   2 1636.73   20.43
  -8  -2   4   71.62   17.28
  -6  -6   2   38.28   16.23
  -4  -5   2   74.55   13.73
 -12   0   4  395.81   21.53
  -9  -4   4    1.19   17.69
  -8   1   3  102.51   10.24
  -5  -4   3   10.90    9.37
  -2  -2   2   25.08    6.34
 -10   0   4  560.29   23.07
  -8  -4   4   -8.65   16.04
  -7  -3   4   -1.61   13.84
  -5  -6   2   27.44   14.81
  -3  -6   1   23.24   10.90
   1  -5  -1  317.09   11.25
 -14   0   4  159.93   18.32
  -3  -5   2   13.88   10.58
   1  -2   0  110.50    4.20
   1   1  -2 2579.09   25.20
   2   0  -2  349.26    8.58
  -7  -4   4   84.63   14.10
  -3   0   2 6160.56   38.85
  -2  -1   0 2990.86   21.47
   8  -3   2   59.03   15.79
   9   1   3   89.12   15.74
   9   2   4   -0.82   10.79
  10   1   4   92.93   18.39
   3  -6   3    1.52   14.34
   4  -5   2  204.96   20.07
   7   3   4   13.61    8.87
   8  -4   3   52.66   21.71
   9  -3   3  301.46   28.63
   1  -2   0  115.45    8.44
   6  -5   3   20.17   18.23
   6  -2   1  478.49   23.54
   8  -2   2    2.17   11.57
   8  -1   2  870.93   34.12
   2  -6   3   60.79   15.12
   2  -4   1  211.88   15.41
   2  -1   0 2881.08   32.99
   3  -5   2  425.14   23.14
   6  -1   1  141.43   14.11
   7  -3   2   -0.85   16.92
  10   0   4  161.97   21.48
   0  -2   0 1308.20   16.90
   7   2   3  297.51   16.30
   9  -1   3   83.75   18.78
   9   2   5   25.62   13.94
  10   1   5   39.18   16.08
  -6  -3   1  942.86   19.46
   1  -4   1 1077.64   25.39
   2  -5   2  120.29   14.82
   4  -6   4   -1.84   16.25
   4  -3   1  349.05   19.78
   5  -5   3   65.02   17.82
   5   2   2  762.44   18.43
   8   2   4  115.91   14.60
   9  -3   4   21.58   20.03
   9   1   4  428.10   25.24
  -3  -1   0 2263.03   25.46
  -2   0   0   12.46    4.30
   1  -1   0 1275.97   17.99
   4   1   1  162.68    9.39
   6  -5   4   64.59   20.73
   6  -3   2    1.51   14.05
   7  -2   2  223.19   18.88
   7   0   2  279.51   18.94
   1  -5   2    7.59    9.47
   3  -6   4  168.82   20.43
   4  -5   3  366.81   24.37
   8  -2   3   47.32   18.21
   9  -2   4    9.38   18.96
   9   0   4    5.06   15.63
  -3   0   0  219.83   10.38
   4  -4   2   66.86   15.41
   6   1   2   19.79    6.45
   7  -4   4   71.05   21.05
   7  -3   3  200.06   22.63
   8  -1   3  283.75   24.20
   9  -1   4  415.22   29.54
  -2  -4   1   18.24    4.69
  -1  -4   1  168.06    9.00
   2  -6   4  196.25   20.32
   4  -2   1  762.16   24.72
   5  -5   4  139.85   21.31
   6   3   4    2.13    6.69
   8  -3   4   -2.20   13.32
   9   1   5  101.18   17.60
   3  -5   3  152.63   17.82
   5  -3   2    4.88   12.85
   7   1   3   74.63   13.12
   8   1   4  290.32   21.35
   8   2   5  160.24   16.85
  -4   0   0 5352.38   51.31
   3  -6   5   19.86   18.22
   3  -4   2   27.04   11.98
   6  -1   2   31.28   12.75
   6   0   2  910.53   27.54
   7  -2   3  307.67   24.28
   8  -2   4  139.63   21.94
   9   1   6   88.07   19.02
  -2  -5   2  205.91   10.80
   6  -3   3   43.66   17.82
   8   0   4  218.73   21.14
  -3  -2   0   17.73    2.89
   2  -5   3   22.67   12.49
   5  -5   5  188.89   27.20
   7  -3   4    2.76   13.14
   7  -1   3   69.06   16.78
   8  -1   4  309.50   22.65
   8   2   6   51.56   15.72
   9   0   6  120.52   22.89
  -3   1   0 2049.93   31.40
   2  -6   5   -3.73   17.16
   3  -2   1    8.15    7.98
   3   1   1 1134.45   17.87
   4  -3   2   40.91   13.02
   4   2   2   28.12    5.10
   8  -2   5  152.43   23.88
   8   1   5   30.47   15.68
  -4  -2   0 1418.76   19.00
  -2   3   1 1578.15   27.29
   1  -5   3    7.08   12.32
   3  -5   4   63.21   17.62
   4  -5   5   64.35   19.37
   6  -2   3  749.08   30.51
   6   1   3   17.18    9.95
   6   3   5  230.27   14.61
   7  -3   5   23.17   15.08
   7  -2   4  155.47   17.65
   7   1   4    7.82   13.05
   7   2   5  309.12   19.51
   8  -1   5   13.68   16.88
  -5  -2   0  262.15   10.69
   5  -3   3  370.38   22.09
   5  -1   2   93.35   11.31
   5   0   2 2678.40   41.93
   5   3   4   28.32    8.17
   6  -3   4   -6.12   11.98
   8   1   6   -7.85   15.42
  -1   1   0 1291.60   17.13
  -1   4   2   20.10    5.65
   3  -1   1 1175.15   24.84
   5   2   3  339.20   14.85
   6  -1   3    5.35   12.33
   6   2   4  355.55   17.79
   7  -1   4   -1.67   11.21
   8   0   6  258.20   25.71
   8   1   7    6.19   16.75
  -1   3   1 2186.86   27.31
   1  -4   2    5.11    8.42
   2  -5   4   15.13   14.86
   3  -3   2   33.66   11.14
   4  -2   2   28.35   11.10
   7  -2   5  408.43   28.28
   7   2   6  109.57   17.20
   0  -5   3  244.04   16.61
   2  -2   1  266.50   12.04
   3  -5   5   39.66   17.14
   4  -4   4   22.53   13.03
   6  -3   5  235.33   24.53
   6  -2   4  365.59   24.50
   7   1   5    8.88   14.29
   2   3   2   -0.75    1.64
   4  -3   3  965.68   32.61
   5  -2   3  346.73   21.44
   7  -2   6  107.31   22.85
   7  -1   5    9.14   16.29
   7   2   7   22.25   14.58
   3  -5   6   22.24   20.15
   6  -3   6   31.02   21.89
   0  -4   2  115.26   11.19
   2  -5   5   22.25   17.18
   2  -4   3  990.98   31.07
   4  -1   2 1625.80   33.30
   6  -1   4   88.80   15.97
   6   1   4   87.72   11.60
   7  -1   6   72.41   19.21
   7   1   6   75.16   16.75
  -2   2   0  273.97   11.24
   0   4   2  114.40    6.57
   3  -4   4  162.09   19.37
   4   0   2   53.07    8.90
   5  -3   5  479.01   30.32
   5  -1   3  112.22   14.58
   6  -2   5  162.18   18.37
   6   0   4 1044.32   33.28
   7  -1   7   30.57   22.80
   7   0   6  336.85   24.08
   7   1   7   40.16   18.34
   0  -5   4  367.83   22.46
   0   3   1  236.59    7.54
   2  -5   6  105.03   22.94
   4  -3   4   13.41   14.62
   5  -3   6   17.70   18.26
   6  -2   6    4.04   12.96
   6  -1   5   67.43   18.59
   6   1   5   74.62   15.00
   6   2   6    3.82   12.80
  -2  -5   3   35.49    8.95
   1  -5   5  157.26   20.57
   1  -4   3  649.10   24.46
   3  -4   5  610.48   32.62
   3   2   2  224.42    7.94
   2  -4   4    4.73   14.45
   2   1   1  257.07    7.39
   4   2   3   -1.21    6.71
   4   3   4   16.64    7.35
   5   3   6    9.58   10.77
   6  -1   6  488.14   30.54
   6   2   7    0.33   12.86
   6   2   8   45.47   18.19
  -1  -3   1 2374.26   26.04
  -1   2   0  124.01    7.08
   3  -4   6   -5.31   18.22
   5  -2   5   -2.62   10.76
   5  -1   4  901.98   30.25
   6  -1   7  135.64   23.29
  -3  -5   3   10.92    8.11
  -1  -5   4  171.24   16.14
   1  -5   6  159.84   19.41
   3  -1   2 1940.99   33.15
   3   3   3  933.80   15.62
   4  -1   3  610.66   22.81
   5  -2   6   83.45   19.09
   5   0   4   36.49   12.59
   5   1   4  915.84   27.36
   6   1   7  127.79   20.54
   6   1   8  152.53   23.96
   0  -5   5  236.17   20.80
   2  -3   3   98.69   13.54
   3  -3   4    0.86   12.70
   4  -3   6   -2.65   16.68
   4  -2   4  150.54   16.98
   5  -2   7  109.17   23.13
   5   2   5    2.23   10.71
  -7  -3   0   32.86    6.89
  -6  -3   0   13.93    4.93
   0  -4   3   86.31   12.04
   2  -4   5  338.43   22.93
   2  -2   2  218.79   13.05
   3  -2   3  319.50   18.23
   4  -3   7   -3.01   18.76
   5  -1   5  291.46   20.20
   0  -5   6  109.56   20.27
   1  -4   4   58.29   14.97
   5  -1   6  438.28   27.69
   5   2   6   79.91   14.87
  -3   1  -1 1177.13   24.88
  -2  -5   4   11.11   11.31
   0  -5   7   -3.13   18.92
   2  -4   6    6.64   13.59
   3   0   2   44.52    6.06
   3   1   2 1890.65   25.90
   4  -2   5  227.34   20.54
   4   3   5  401.90   16.57
   5  -1   7   37.22   19.64
   5   2   7  105.32   17.20
   5   2   8   74.86   18.68
  -1  -5   5   15.51   12.85
   2  -4   7   -3.76   15.51
   4  -2   6  174.35   21.14
   4  -1   4 1011.01   30.93
  -5  -3   0    0.36    2.82
  -1   4   1  153.70    8.62
   1  -4   5   21.05   16.45
   2  -3   4   -2.84   11.75
   3  -3   6    2.94   12.34
   4  -2   7  367.91   29.20
   4   2   4  158.84   11.61
   5   0   8  163.66   22.00
   5   1   7   20.20   17.06
   5   1   8    6.99   16.57
  -1  -5   6    7.44   16.11
   0  -3   2   34.78    7.27
   3  -2   4  242.49   18.13
   4   3   6    4.01    9.90
  -3  -5   4   68.04   13.10
  -2  -5   5    3.76   14.00
  -1  -5   7    1.95   17.99
  -1  -4   3   61.30   10.09
   0  -4   4   14.71   11.86
   0  -2   1 1866.67   23.03
   1  -1   1  137.83    7.38
   3  -1   3  200.64   13.66
   4  -1   5   96.21   13.36
   4   0   4   95.19   11.49
   4   3   7    1.17   11.21
   1  -4   7   50.24   16.35
   2  -3   5  213.18   20.85
   2  -2   3 1337.48   30.56
   4  -1   6   30.58   17.04
   4  -1   7   12.66   16.92
   4  -1   8   -2.40   19.60
   4   2   5  213.69   15.06
   4   2   9   34.10   19.86
  -2  -3   1 1530.97   18.30
  -1   3   0   19.92    5.07
   1  -2   2 1018.55   22.53
   2  -3   6    7.56   15.79
   3  -2   5  683.97   27.75
   4   2   8   39.99   15.91
  -3  -4   2   29.00    6.79
  -3  -1  -1 1102.97   17.17
  -2  -5   6   48.27   15.71
   2  -3   7  516.02   31.59
   3  -2   6  191.13   18.47
   3  -2   8  -11.23   13.75
   3   2   3  293.53   11.16
   3   3   4   -3.60    5.33
   4   0   6  299.42   22.29
   4   2   6  166.29   16.82
  -2  -5   7   55.91   19.18
  -2   2  -1  344.39   13.56
   0  -4   6   84.57   19.42
   3  -1   4  161.84   14.96
   4   1   6   30.00   14.54
   4   1   7    9.38   16.47
   4   1   8   10.20   13.28
  -5  -2  -1 1208.83   20.26
  -3  -5   5  122.52   15.03
  -1  -4   4   93.12   14.22
   0  -4   7  354.05   28.11
   2  -2   4  508.29   22.52
   2   4   4    5.08    4.78
  -2  -4   3  756.27   22.05
   1  -3   5 1264.49   37.57
   3  -1   5   19.65   12.64
   3  -1   8  285.89   27.87
   3   3   8   21.77   15.56
  -3  -5   7  131.61   21.22
  -1  -3   2   36.63    6.40
   1  -3   6   20.21   15.64
   1  -3   8   -9.93   13.79
   2  -2   8    5.76   19.70
   3  -1   6   10.42   14.98
   3  -1   7   25.93   17.23
   3   2   9   -5.62   17.14
   3   3   5   33.78    8.48
   3   3   7  132.08   16.58
  -1  -4   5  615.68   27.31
   2  -2   5  467.11   22.67
   2  -2   6   30.39   15.88
   2   0   2  591.93   14.97
   3   0   4  505.50   20.11
   3   1   9    7.58   15.85
   3   3   6   12.42    9.99
  -4  -5   5  355.68   21.44
  -1  -4   6   12.03   15.38
   1  -2   3  951.97   24.70
   2   2   2  211.38    7.11
   3   1   8  264.11   24.89
   3   2   4  239.59   12.91
   3   2   8    1.28   15.88
  -4  -5   6  108.57   18.02
  -4  -5   7   33.56   17.39
   0   4   1  961.32   14.31
   3   0   6 1441.12   40.39
   3   2   7  195.90   18.78
  -2  -4   4    9.62   10.39
   0  -3   8   13.86   19.69
   2  -1   8  314.76   28.11
   2   1   2  493.90   12.46
   3   1   7   41.27   16.18
   3   2   5  746.55   23.72
   3   2   6  202.02   17.57
  -4  -4   2  175.29    9.32
  -4  -2  -1  703.64   13.06
  -2  -4   8   20.07   21.82
  -1   1  -1  134.67    7.17
   0  -3   7   36.27   19.21
   1  -2   8   55.22   20.90
   2  -1   4    0.37    6.21
   2  -1   7   86.24   18.16
   3   1   6   18.91   10.26
  -2  -4   6   58.62   17.28
  -2  -4   7  100.20   20.60
  -1   4   0  183.21    9.85
   0  -2   2   58.85    7.15
   1  -2   4   42.00    9.36
   1  -2   7   78.33   20.00
   2  -1   5   17.73   11.77
   2  -1   6  603.04   28.48
   2   2   9   38.08   20.41
   2   3   3   94.84    6.25
   2   3   8    6.96   13.46
  -6  -4   1   18.89    3.10
  -1  -3   3 1313.65   28.21
   1  -2   5   36.66   12.78
   1  -2   6   -4.58   14.33
   2   0   8   42.86   19.74
  -7  -3  -1  650.59   16.13
  -3   0  -2   48.20    7.67
   2   1   8  379.14   27.03
   2   2   8   -4.17   14.57
  -3  -4   4  103.76   12.85
  -3  -4   8   13.04   19.56
   1  -1   8   78.07   21.58
   2   3   7  491.38   23.53
  -3  -4   7   15.39   17.74
   0  -2   8  204.80   21.18
   1   3   9   14.34   16.99
   2   3   4   -0.94    6.70
   2   3   6   16.54   10.65
  -3  -4   5  180.18   18.16
  -3  -4   6   35.41   16.34
  -2  -1  -1  248.71    6.80
   0  -2   3  118.77   10.59
   2   1   3   46.82    7.22
   2   1   7   91.71   14.75
   2   2   3 1307.06   21.69
   2   2   7   17.44   13.85
   2   3   5  216.99   13.37
  -4  -4   8   44.35   21.79
  -3  -3   1  281.10    7.92
   0  -1   1   39.78    4.16
   1   1   9   10.68   14.23
   1   2   9  197.05   23.81
   2   2   6    6.61   11.37
   0  -2   4   13.56    9.01
   0  -2   6   69.94   13.33
   1  -1   4 1028.25   27.28
   1  -1   5  155.34   15.72
   1   0   8  228.96   20.91
   1   3   8    5.79   15.72
  -6  -3  -1  488.95   11.65
  -4  -4   7  277.64   25.03
  -1  -2   8   34.01   18.12
   0  -1   8   13.20   16.64
   1   1   8  101.51   19.64
   2   2   4  524.80   17.12
   2   2   5  457.96   19.26
  -5  -4   2   40.01    6.50
  -4  -4   4   44.65   11.29
  -4  -4   6   28.16   15.53
  -2  -3   3  177.66   11.83
   1   2   8   58.47   18.09
   1   4   6    5.22   10.47
  -5  -4   8   26.39   19.56
  -5  -2  -2  796.84   18.73
  -4  -4   5    3.85   12.46
  -1  -1   9   20.98   18.83
   0   3   9   31.08   17.41
   1   0   2 9804.78   54.61
  -3  -3   8    9.37   14.43
  -2  -3   4    4.67    9.04
  -2  -3   5   29.46   13.27
  -2   0  -2  612.22   15.31
  -1  -2   7  366.76   23.54
   0  -1   7   20.06   14.33
   0   1   9    1.33   17.78
   1   0   6   75.01   14.76
   1   1   1  128.84    4.26
   1   3   7  334.36   20.71
   1   4   3  701.51   11.64
   1   4   5   30.21    8.30
  -5  -4   7  314.29   24.88
  -1  -2   2  105.84    7.90
   1   2   7   82.57   17.04
  -5  -4   6   65.50   15.50
  -3  -3   7  430.79   28.02
  -2  -2   8   25.63   17.42
  -1  -2   6  529.88   24.80
   0  -1   6  289.65   21.15
   0   4   0    2.39    4.45
   1   4   4   45.82    6.62
  -4  -3   8   -4.89   17.11
  -1  -2   5  805.90   28.39
   0   2  -1 1777.17   21.74
   0   3   8    1.17   13.26
   1   0   4  422.89   16.72
   1   3   6   19.74   11.19
  -6  -4   7  157.75   21.41
  -5  -4   4   58.32   11.39
  -5  -4   5  321.66   20.55
  -3  -3   6   22.18   15.14
  -1  -2   3  101.68    9.79
  -1  -2   4   65.20   10.49
  -1   1  -2   -3.45    4.90
   0  -1   2 1472.61   22.24
   0   2   8  185.26   21.69
   1   2   6    0.49   10.96
  -2  -2   7   96.97   15.39
  -1  -1   7    3.32   13.70
  -1   1   9   32.17   20.66
  -1   3   9  275.72   26.07
   0  -1   3  267.33   12.85
   0  -1   4 1720.06   33.73
   0   3  -1  230.92    9.83
   1   1   5  152.30   14.33
  -6  -4   6   52.95   14.84
  -4  -3   7   72.11   19.18
  -3  -3   5  930.49   30.26
  -3  -2   8    0.68   17.90
  -1   0   8  301.73   24.86
  -1   2   9   24.63   19.33
   1   3   5 1219.93   27.71
  -7  -2   8   -9.09   14.11
  -6  -1  -4   84.30    6.58
  -4  -2   5    1.88    8.40
  -4   1  10   23.68   18.07
   0   1   6  307.12   14.70
   2   3   0   48.51    6.18
  -4  -1   8   68.99   17.48
   1   3   6   12.79    5.74
  -6  -3   2   38.29    9.55
  -6  -2   8    3.24   17.39
  -5  -1   9   58.78   19.22
  -4  -2   6   12.70   13.64
   2   4   3 1005.27   12.57
  -8  -3   7  204.32   23.45
  -7  -3   6    3.53   11.13
  -6  -3   5   85.69   15.23
  -3  -2   1 1225.39   20.19
  -3  -2   4  162.62   12.20
  -2   0   8    9.81   12.66
  -2   1   9   90.12   16.03
   2   3   3   94.54    2.60
  -7  -3   0   30.71    5.96
  -3  -2   5  239.14   16.63
  -3   1  10   23.18   15.37
  -1   1   8  248.72   17.17
   2   4   2  194.48    7.92
 -11  -4   4   35.70   14.37
  -6  -3   6    0.64   14.63
  -5  -2   8   78.76   18.78
   1   2   6   -3.57    6.34
 -10  -4   3   41.19   13.62
 -10  -4   4    6.04   13.18
 -10  -4   5  122.29   18.08
  -5  -3   2   21.70    8.53
  -5  -3   4   11.36    8.66
  -3  -1  -2 2039.61   13.34
  -2  -1   7   83.58   14.86
  -1  -1   5   36.92    9.36
  -1   2   9   23.73   12.60
   0   1   7   12.60    9.42
   2   3   2   -3.17    2.57
  -9  -4   4   13.61   12.33
  -6  -3   7  160.74   19.72
  -3  -2   6   51.09   10.58
   0   2   8  191.88   14.50
  -9  -4   3   44.60   12.45
  -9  -4   5   84.70   15.93
  -5  -3   6   12.63   14.56
  -4  -2   8  355.42   25.12
  -3   0  10  242.95   23.01
  -2  -2   3 1160.66   24.82
   0   0   6  379.30   16.79
  -8  -4   4    4.86   12.68
  -8  -3  -1  375.48    9.30
  -3  -1   9   73.55   17.63
  -2   1  10   90.16   16.33
  -1   0   8  287.58   19.17
  -1   1   9   22.86   11.99
  -9  -4   2    1.17    9.26
  -8  -4   3  346.83   19.26
  -8  -4   5    9.38   10.26
  -8  -4   6   17.41   15.63
  -6  -3   0    7.72    4.66
  -5  -3   1  950.75   20.19
  -5  -3   7   21.96   15.85
  -4  -3   3 1056.01   26.77
  -4  -3   4   19.51   10.48
  -5  -1  -3  110.80    5.99
  -2  -2   6   81.01   13.19
   0   1   8    5.54    9.93
   1   1   6  873.81   20.64
   1   2   7   82.13    9.47
  -8  -4   2   53.33   10.45
  -7  -4   4   95.35   14.39
  -7  -4   5  313.59   21.24
  -4  -3   6    1.01    9.80
  -3  -2   8    6.69   14.75
  -7  -4   6    2.32   11.11
  -5  -3   8    8.68   11.97
  -2   0  10   71.28   16.36
  -4  -3   7   62.58   12.75
  -3  -3   4    7.40    9.99
  -2  -2   1   82.10    6.22
  -1   1  -2    1.05    3.99
  -1   1  10  177.50   19.29
   1   2   0  112.01    5.52
   1   3   0   18.55    5.21
  -7  -4   2   58.53   10.65
  -3  -3   3   10.15    8.62
  -3  -2   9  162.02   21.27
  -1  -2   4   70.99    9.76
  -1  -1   8  245.14   18.76
   0  -1   2 1500.56   20.38
   0   0   8  788.01   26.42
   1   1   7  154.29   11.83
   2   2   4  554.38    8.94
  -4  -3   1   -1.06    4.89
  -4  -3   8   10.97   12.24
  -3  -3   6   16.60    9.97
  -2  -2   8    8.87   13.89
   0   1   9    6.96   10.69
   1   0   6   68.23    9.67
  -7  -3  -1  660.66   10.52
  -5  -3   0   10.02    4.70
  -3  -3   7  422.69   25.10
   2   2   5  487.54   10.88
  -5  -4   6   50.23   15.16
  -1  -1   9   23.92   14.74
  -1   0  10    7.64   12.50
   2   2   3 1258.09    6.90
  -6  -1  -3   14.67    4.45
  -5  -4   3    2.44   10.98
  -5  -4   7  318.76   24.56
  -3  -3   8   15.32   16.62
  -2  -3   5   42.41   12.46
   1   1   8   92.76   11.39
  -9  -5   4  125.85   16.16
   0  -1   8    1.59   12.64
   2   1   4    6.55    3.88
  -6  -2  -2  208.48    3.67
  -4  -4   5   -9.51    8.99
  -2  -3   7  660.78   28.65
   2   1   5   13.29    5.05
   2   2   6   22.33    5.50
   2   3   5  205.78    4.03
  -8  -5   4   98.32   14.84
  -5  -4   2   44.80    9.38
   0  -2   4    8.51    8.12
   0  -2   6   70.10   12.49
   1  -1   4 1091.75   22.50
   1   0   8  240.21   16.66
   2   1   6  607.77   17.16
  -4  -4   3  335.73   18.10
  -1  -2   9   28.26   16.97
   0  -1   1   42.53    4.10
   0  -1   9   -2.90   13.25
   0   0  10  102.99   16.52
   1   1   9   -0.43   11.46
  -8  -5   3   75.84   12.91
  -7  -5   4    6.87   11.69
  -7  -1  -3   59.76    6.05
  -6  -4   1   14.51    6.85
  -3  -4   5  206.41   18.65
  -3  -4   6   20.96   14.87
  -2  -3   2   19.08    6.89
  -1  -3   5  110.05   14.51
   0  -2   7  445.17   22.36
   1  -1   3    4.75    5.00
   1  -1   7  160.05   15.00
   2   1   3   55.60    3.68
  -6  -5   5   -2.47   12.92
  -3  -4   4  121.55   15.70
  -3  -4   7   -0.03   16.16
  -1  -3   4   -1.18    9.23
   2   1   7   77.52    9.34
   2   2   7   17.23    5.54
  -7  -5   3    5.78   10.68
  -6  -5   4   52.47   14.27
   1  -1   8  106.29   15.05
   2   0   6  250.07   13.44
  -5  -5   5   89.99   16.13
  -6  -3  -1  454.85    8.15
  -4  -1  -2 1586.44   14.65
  -2  -4   5  662.54   27.66
  -2  -4   7   71.51   17.42
   0  -2   2   59.64    6.95
   0  -2   9  156.19   20.03
   1  -2   5   53.29   10.57
   1  -2   6    4.62   10.67
   2   1   8  330.48   16.19
  -5  -5   4  191.38   17.63
   0  -3   6   -5.70   12.36
   1  -1   2   -3.39    3.98
   1  -1   9    6.77   12.90
   1   0  10  206.50   18.84
  -7  -4   0   46.45    6.27
  -4  -5   5  357.27   23.81
   1  -2   4   44.18    7.64
   2  -1   6  610.30   21.42
   2   0   8   51.55   10.99
  -3  -4   2   39.71    9.47
   0  -3   8   -6.37   14.07
   1  -2   8   38.30   14.19
   2  -1   4   -2.23    5.81
   2  -1   7   91.03   13.69
  -4  -5   4  299.28   20.18
  -1  -4   5  578.67   25.84
  -1  -4   6   10.48   15.12
  -1  -4   7  312.91   24.01
   1  -2   3  946.82   21.86
   1   3   2   -2.95    3.15
  -6  -5   2  225.89   14.89
  -4  -4   1 1188.84   23.96
   1  -2   9  172.88   19.65
  -6  -4   0   36.45    6.51
  -1  -4   4   69.41   13.39
   1  -3   6    7.84   12.43
  -7  -6   4  237.49   20.97
  -3  -5   4   77.37   15.55
   1  -3   5 1267.49   33.22
   2  -2   5  467.18   19.74
   2  -2   6   17.57    9.31
   2  -2   7   19.51   13.51
   2  -1   3   46.83    6.49
   2  -1   9   24.97   12.90
   3   0   6 1447.90   27.88
   3   1   6    7.11    6.55
  -5  -5   2  302.15   16.56
  -2  -5   6   55.06   17.97
  -2  -4   2  124.66   12.20
   0  -4   6   61.81   15.97
   0  -4   7  355.70   25.56
   2  -2   8    4.72   13.93
   3   1   5   26.60    5.23
   3   1   7   34.91    7.41
  -6  -6   4  104.25   17.04
   0  -4   5   68.17   14.39
   1  -3   4   18.22    7.96
   2  -2   4  533.31   19.12
  -5  -1  -2   95.41    5.49
  -3  -5   3   13.65   11.37
  -3  -4   1  718.84   19.61
  -3  -2  -1   15.26    2.00
  -1  -3   1 2376.32   31.47
   0  -4   4   14.12   11.92
   0  -3   2   32.59    7.81
   1  -2   2  988.75   20.21
   2  -2   9   21.84   16.54
   3  -1   6    0.77    9.20
   3  -1   7   41.65   12.13
   3   0   8   91.45   12.17
  -5  -6   4   36.02   14.88
  -5  -3  -1   21.56    3.35
  -4  -5   2   66.56   11.98
  -1  -5   6    4.32   17.01
   2   0   2  594.24   10.88
   3  -1   8  264.94   19.17
   3   0   4  521.10   14.31
  -6  -6   3    2.51   11.37
  -1  -5   5   19.99   15.44
   1  -4   6    2.28   13.38
   1  -4   7   71.24   18.89
   2  -3   6   16.43   10.11
   2  -2   3 1349.90   26.67
   3   1   4  161.33    6.74
   3   2   6  207.39    7.54
  -4  -6   4    7.73   13.66
  -2  -5   3   28.65   13.05
   0  -4   3   80.27   12.53
   1  -4   5   30.95   14.21
   2  -3   5  202.05   15.00
   3  -2   7  207.89   18.84
   3  -1   9   26.53   13.48
  -5  -6   3   -4.28   10.57
  -5   0  -2 2746.18   32.12
  -3  -5   2   22.50   10.79
  -2  -3   0   56.43    6.44
  -1   2   0  127.76    6.91
   2  -3   4    5.53    9.76
   2  -1   2  510.37   13.20
   3  -2   5  733.81   24.46
   3  -2   8    6.80   12.84
  -6  -1  -2   20.01    5.38
  -2  -4   1   25.21    8.18
   1  -4   4   56.75   13.42
   0  -5   5  258.41   21.24
   3  -2   4  233.16   14.95
   3   2   5  693.23    9.63
  -7  -1  -2  685.96   16.51
  -1  -5   3  449.42   22.94
   0  -3   1  241.42   11.80
   2  -4   6   -7.98   13.18
   2  -4   7   14.91   12.21
   3  -3   6   15.24   13.46
   3  -1   3  200.48   10.36
   4   0   6  323.14   14.85
  -4  -5   1   36.56    9.14
  -2  -5   2  267.45   17.39
   0  -4   2  119.99   12.59
   0   3   2   26.83    4.80
   1  -2   1 1965.85   26.22
   2  -4   5  342.79   21.75
   3  -3   5   43.86   13.61
   4  -1   8   11.90   11.92
   4   0   8  461.45   20.10
  -5  -6   2   22.04   12.08
  -3  -6   3   31.42   13.32
  -2  -6   4  287.27   21.69
   4  -2   6  164.25   15.76
   4  -2   7  367.77   21.99
   4  -1   5  108.76   11.38
   4  -1   9   12.85   12.75
  -3  -4   0  112.62    9.10
   1  -5   5  144.54   16.23
   2  -4   4   -6.07   11.72
   3  -3   4    5.81   10.93
   4  -2   8   48.37   11.84
   4   1   7   17.72    6.28
   3  -4   6    0.18   13.27
  -2  -6   3   52.35   14.59
  -1  -6   4  184.61   19.71
   1  -5   4  109.42   14.32
   4  -3   7    3.56   14.54
   0  -2   0 1288.46   18.54
   1  -4   2    8.69    9.73
   2  -5   5   32.02   14.96
   2  -4   3 1042.34   30.35
   2  -3   2    8.19    6.47
   3  -4   5  562.57   24.86
   4   0   4   96.62    7.43
   3   1   3  199.30    5.67
   4  -3   5  392.93   20.09
   4   1   5   92.24    6.39
   5  -1   7   36.06   11.18
  -2  -4   0   30.90    6.87
  -1  -6   3   10.42   13.64
   0  -6   4   -9.42   14.92
   1  -5   3    0.76    9.49
   1   2   2  957.60   10.39
   3  -4   4  147.77   14.23
   5  -2   7  126.09   16.63
   5  -2   8   76.83   15.85
   5  -1   8    7.54   12.22
  -1   1   0 1207.85   14.36
   2  -5   4   28.26   11.30
   2  -1   1  263.92    9.21
   3  -2   2  262.06   12.84
   4  -4   6   73.80   16.56
   4  -3   4   16.93   11.12
   5  -2   6   71.21   11.57
   3  -5   5   33.27   15.45
   4  -2   3    5.37    8.26
   5  -3   7  141.75   19.25
  -1  -5   1  331.03   17.73
   0  -6   3    4.01   14.00
   3  -4   3  237.62   17.50
  -4  -6   1   31.87    9.97
  -3  -3  -1 1473.01   17.09
  -1  -6   2    2.64   11.46
   1  -4   1 1202.09   28.38
   2  -5   3   40.35   11.16
   3  -5   4   50.53   15.16
   3  -3   2   24.91    7.67
   4  -4   4   21.51   12.58
   4  -3   3  990.75   28.01
   5  -3   5  500.46   24.54
  -1  -4   0  208.92   11.84
  -1   2   1  260.27    8.66
   2  -3   1 2017.88   33.20
   5  -1   4  931.92   23.30
  -3  -6   1   34.38   10.97
   0  -5   1    6.27   10.15
   1  -6   3   23.68   15.36
   1   3   4   22.29    3.63
   4   1   4  938.64   14.22
   5  -3   4   21.54   12.19
   6  -2   7    5.78   13.44
   6  -2   8   37.04   15.95
   0  -6   2  214.47   18.98
   3  -5   3  166.90   18.08
   3  -4   2   35.64   11.29
   5  -4   5    0.95   13.16
   6  -2   6   15.08   13.06
   6  -1   6  460.13   19.94
   6  -1   7  132.92   13.86
   6  -1   8  123.37   15.75
  -2  -6   1   -0.48   10.04
   2  -5   2  130.29   16.06
   4  -5   4  253.15   21.84
   4  -4   3   -3.02    8.36
   4  -2   2   42.99    8.51
   5   1   6  424.74   12.79
   6  -3   6   22.51   15.03
   6  -2   5  170.11   16.11
  -2  -5   0  514.94   18.49
  -2   1   0 2882.20   26.04
   0  -4   0    3.66    7.04
   4  -3   2   57.09   11.21
   4  -1   2 1615.48   25.56
   5  -4   4   31.77   14.95
   5  -2   3  357.21   17.37
   5   0   4   26.71    6.30
   6  -1   5   63.26   10.82
  -2  -7   2  113.46   16.92
  -1  -6   1    5.72   10.39
   1  -6   2  565.46   26.98
   1  -5   1    8.32   11.75
   1  -1   0 1293.05   15.51
   3  -2   1   17.18    5.27
   5  -3   3  387.49   19.99
  -2  -3  -1 1551.40   19.84
   3  -3   1 1345.52   28.71
   6  -4   5  103.38   17.31
   6   0   6   -0.59    7.45
  -1  -7   2  238.12   20.86
   3  -5   2  422.11   21.42
   3  -1   1 1171.29   19.55
   4  -4   2   65.88   12.98
   5  -4   3  248.23   19.57
   6  -3   4   -1.52   11.92
   7  -2   7   26.33   14.16
  -3  -4  -1   11.50    5.66
  -3   1   0 2079.85   25.31
   0  -6   1   43.02   13.25
   2  -6   2  288.95   22.10
   3  -4   1   11.54   11.61
   5   1   5  303.76   10.17
   6  -1   4   79.93   10.52
   7  -3   6    0.63   15.13
   7  -2   6  127.14   16.42
   6  -4   4   14.76   10.88
   7  -1   7   46.26   11.48
   5  -3   2    2.33    7.85
   5  -2   2  798.79   22.41
   6  -3   3   34.57   13.81
   6  -2   3  776.94   24.66
   7  -3   5   16.40   10.99
   7  -2   5  317.05   18.26
   7  -1   6   50.71   10.87
  -8  -2   8  187.15   22.09
  -6  -2   7  226.79   20.44
  -5   1   5  168.55    9.35
  -4  -6   4   14.74   13.98
  -3  -6   3   33.31   12.47
  -3  -5   4   53.75   15.05
  -3  -3   5  976.08   29.42
  -2  -5   3   24.36   11.94
  -1  -3   3 1356.10   27.76
  -1  -2   3   96.48    8.73
   1  -3  -5  103.71    5.95
   1  -1  -4  641.13   13.49
 -10   0   8  200.07   18.55
  -9  -1   8    0.30   15.01
  -9   1   7    8.53    9.89
  -5  -4   6   62.53   16.32
  -2  -3   4   -3.04    6.64
  -2  -2   4 1057.90   25.20
  -2   1   2 1464.78   11.47
   0  -5  -1   -0.82    5.77
   1  -3  -1 2279.75   19.16
  -7   1   6  514.32   18.01
  -2  -6   1    3.48    8.71
   0  -1   1   44.29    3.85
 -11   0   8   -4.70   15.52
  -7  -1   7  104.33   15.45
  -5  -5   5   77.44   17.09
  -5  -3   6    9.32   12.36
  -5  -2   6  738.42   27.32
  -4  -4   5   -1.62   12.01
  -4   1   4 1305.20   19.02
  -1  -5   1  319.80   15.46
  -1  -4   2   23.03    8.96
 -10  -1   8  137.35   19.69
  -6  -4   6   60.29   16.46
  -6   0   6  688.32   21.99
  -4  -6   3   17.57   13.66
  -3  -6   2  371.30   20.70
  -5   3   2   14.72    1.98
  -4  -3   5  840.44   28.44
  -4  -1   5  501.08   18.88
  -3  -5   3   13.53   11.60
  -2  -5   2  236.77   15.95
   0  -5  -2  161.22    8.01
   0  -4   0    3.44    5.11
  -8  -3   7  216.65   23.56
  -4  -2   5   -0.78   10.63
  -2  -6   0    0.65    9.29
  -7  -4   6   15.51   15.86
  -6  -5   5   -7.37   12.82
  -6  -3   6    0.20   10.22
  -5  -4   5  314.07   22.03
  -4   3   1    6.32    2.75
  -3  -3   4   13.98    9.58
  -3  -1   4  439.77   15.59
  -1  -3   2   40.03    7.30
  -8   1   6  529.53   19.20
  -6  -2   6  121.30   14.06
  -6   1   5    5.27    6.09
  -5  -6   3   12.86   14.20
  -3  -6   1   21.61   10.32
  -3  -2   4  161.10   12.33
  -2  -3   3  191.00   11.86
  -1  -5   0  169.05   11.35
  -1  -1   2 2543.48   26.00
  -9  -2   7  267.61   23.67
  -9  -1   7    6.34   15.05
  -7   0   6  264.68   16.44
  -4  -6   2  328.65   20.27
  -2  -2   3 1143.10   24.05
  -2  -1   3   79.93    6.49
  -1  -4   1  153.93   10.68
  -1  -2   2  102.05    7.92
  -8   2   5   29.74    6.88
  -7  -3   6    2.86   14.74
  -5  -3   5  170.66   14.63
  -2  -6  -1   -3.78    8.02
  -2  -5   1  570.29   20.34
 -10  -1   7   43.42   15.71
  -7  -2   6   28.20   14.91
  -7  -1   6  551.31   24.49
  -6  -4   5  512.73   24.65
  -5  -1   5  196.97   14.24
  -3   3   0   50.17    4.70
  -1   2  -1 1954.85   21.59
   1  -3  -2   42.62    2.78
 -10  -2   7  217.57   20.77
  -4  -3   4   15.31   11.13
   1   0  -2   81.87    4.48
 -11  -1   7   48.90   17.59
  -8  -3   6   11.92   11.65
  -8   0   6    1.93   11.18
  -5  -6   2   10.61   13.62
  -5  -4   4   67.89   15.05
  -4  -6   1   49.10   12.12
  -3  -6   0  110.42   13.17
   0   1  -1   38.59    3.06
  -8  -2   6    7.15   14.06
  -7  -4   5  305.51   20.75
  -6  -3   5   95.13   12.65
  -5   1   4  966.65   18.00
  -3  -3   3    3.23    8.51
 -10   1   6    2.73   10.02
  -9  -3   6   14.85   16.45
  -8  -1   6  549.18   23.92
  -7  -5   4   20.37   16.71
  -7   1   5  130.53   10.48
  -4  -4   3  317.64   18.30
  -4  -2   4  155.79   11.90
  -9   2   5   89.36    9.52
  -8  -4   5   25.80   17.37
  -6  -6   2   32.13   15.99
  -6  -2   5  730.53   25.44
  -4  -5   2   76.89   13.12
  -2  -5   0  577.58   19.24
  -2  -3   2   17.74    5.27
   2  -2  -5  792.87   14.94
   2  -1  -4   71.84    6.09
  -9  -1   6  236.29   20.29
  -7  -3   5  221.09   19.18
  -6  -4   4   81.23   15.03
  -5  -3   4   26.64   12.00
  -3  -6  -1    8.17    8.47
  -3  -5   1   49.64    9.05
  -3  -2   3 1283.93   26.01
  -1  -4   0  214.36   10.70
 -11   1   6  160.42   15.58
  -5  -6   1    3.57   11.70
  -4  -6   0  331.95   18.83
  -2  -4   1   26.19    8.24
 -10   0   6  509.26   24.40
  -7  -2   5  337.54   21.31
  -1  -5  -2    7.80    6.12
   0  -2   0 1328.92   15.70
 -10  -1   6   -2.47   11.15
  -8  -3   5  712.22   28.87
  -8   1   5  147.72   12.08
  -7  -4   4   78.18   16.87
  -5  -5   2  313.85   20.47
  -5  -4   3   -1.45   10.99
  -5  -2   4    7.45    9.32
  -4  -3   3 1096.97   27.69
  -2  -2   2   22.75    4.79
  -2   0   2  338.09    8.54
 -11  -1   6  137.73   20.97
 -11   0   6  423.94   24.18
  -6  -6   1    5.85   13.82
  -6  -3   4    7.42   12.06
  -1  -2   1  278.54    9.69
   0  -4  -2  129.16    6.77
 -12  -1   6  283.51   25.51
 -12   0   6   12.52   15.10
  -9  -3   5  317.71   23.59
  -8  -4   4   -2.46   14.00
  -8  -2   5   32.53   14.45
  -5  -6   0  379.55   20.83
  -5   2   3    4.36    2.64
  -4  -5   1   26.28   10.87
  -4   1   3  181.24    7.07
  -2  -5  -1  259.17   13.17
  -2  -1   2 1565.92   21.83
 -13   0   6  227.76   22.34
  -6   1   4  277.20   11.52
  -4  -6  -1   19.18   10.92
  -4  -4   2  171.49   13.17
  -3  -5   0  258.90   14.87
  -3  -3   2   -1.85    7.16
 -10  -3   5  150.92   17.81
  -9  -4   4   20.27   17.01
  -9   1   5  109.29   12.51
  -7  -6   1    8.71   14.67
  -7  -3   4    2.52   12.56
  -6  -2   4 1037.17   28.90
  -4  -2   3  384.74   16.29
  -9  -2   5  110.15   14.71
  -5  -3   3 1087.05   28.90
  -2   3   0   49.78    4.85
  -1  -5  -3    3.57    5.67
  -1  -1   1  241.96    7.43
   2  -3  -5   23.07    3.23
 -10  -2   5  366.04   25.79
 -10   1   5    8.85   11.62
  -7  -5   2   85.89   17.44
  -7  -4   3  712.99   28.77
  -6  -6   0   32.99   13.21
  -6  -1   4  291.26   16.16
  -5  -5   1  181.69   16.91
  -2  -4   0   26.37    7.34
  -8  -3   4   -0.83    9.75
  -5  -6  -1   43.36   12.50
 -11   1   5   16.97   10.93
 -10  -1   5    5.06   15.04
  -8   2   4   57.41    7.29
  -7  -6   0   -3.55   14.28
  -7  -2   4  148.38   13.31
  -7   3   3  186.47    6.25
  -4  -5   0   31.48   11.21
  -3  -2   2 1574.84   26.44
  -2   2   1   74.50    2.45
 -12   1   5   27.55   14.07
 -11  -1   5   22.66   15.72
  -9  -3   4   14.72   11.14
  -7   1   4   46.99    7.86
  -6  -5   1  529.10   25.14
  -6  -3   3  329.87   18.76
  -5  -2   3    4.34    7.95
  -4  -3   2    9.75    8.32
  -3  -5  -1  557.08   19.59
 -12  -1   5   39.17   17.63
 -10  -3   4   -7.87   15.88
  -9  -4   3   40.48   16.02
  -8  -2   4   71.31   14.54
  -6  -6  -1    6.07   12.30
  -6  -4   2   72.21   14.45
  -3   3   1  269.60    6.07
  -9  -2   4   13.77   13.41
  -9   2   4   13.79    8.39
  -7  -5   1  118.49   16.76
  -7  -3   3  209.71   17.26
  -5  -5   0   68.53   13.55
   0  -4  -3   98.07    6.02
  -8  -1   4  628.68   25.38
  -8   1   4  632.52   20.11
  -7  -6  -1   20.42   13.66
  -7  -4   2   57.94   15.47
  -5  -1   3  859.24   21.78
  -5   1   3  819.58   15.94
  -3  -3   1  271.68   12.09
  -3  -1   2  164.85    8.83
  -2  -2   1   81.36    6.81
 -10  -2   4  276.29   22.22
  -8  -5   1    8.50   11.33
  -8   0   4  494.80   20.88
  -6  -6  -2  251.80   18.93
  -6  -2   3  424.84   18.30
  -5  -3   2   20.19    7.74
  -4  -5  -1   94.34   12.44
   3  -2  -5  247.27    8.55
   3  -1  -4  429.56   11.08
 -11  -2   4   95.30   15.52
 -10   2   4  262.77   14.56
  -6  -5   0  286.82   20.03
  -6   2   3  434.60   11.17
  -2  -4  -1  229.10   11.47
   1   1  -1  239.69    7.10
   2  -2  -3 1086.20    8.17
  -9  -4   2   -8.49   14.01
  -9  -3   3  726.78   29.21
  -9   1   4  770.72   24.34
  -3   0   2 6344.61   39.51
   2   0  -2  355.15    8.58
 -11  -3   3  205.13   22.76
 -11  -1   4   17.43   15.41
 -10  -4   2   -0.46   16.85
 -10  -3   3  405.73   25.91
  -9   0   4    8.12   11.32
  -7  -6  -2   50.29   14.69
  -7  -5   0  231.11   20.00
  -7  -2   3  834.32   26.07
  -6  -3   2   36.72   11.76
  -6  -1   3  280.51   15.06
 -12  -1   4  124.08   19.54
 -10   0   4  616.80   26.96
 -10   1   4  294.44   18.42
  -8   3   3  208.68    8.89
  -5  -5  -1   30.40   11.91
  -4  -3   1    2.37    7.89
 -13   0   4   29.36   16.45
 -13   1   4  275.50   20.96
 -12   1   4  126.63   15.34
 -11   0   4  556.49   27.20
 -11   1   4    0.12   11.67
  -8  -5   0   63.21   15.61
  -8  -2   3  439.32   22.21
  -9  -2   3   71.92   15.28
  -7  -4   1  169.07   15.61
  -7  -3   2    5.68    8.37
  -6   1   3  273.75   11.31
  -5  -2   2  303.02   15.13
  -4  -5  -2  188.78   14.30
  -1  -3  -1  176.44    7.80
  -1   3   0   14.13    3.66
   1  -3  -3 1386.12   11.10
 -10  -2   3   68.37   17.23
  -8  -4   1  638.30   28.52
  -7  -1   3    2.19    7.29
  -6  -5  -1   90.13   12.03
  -4  -1   2  289.80   11.30
  -3  -4  -1    9.68    7.50
  -3  -2   1 1253.86   22.40
  -2  -1   1 1137.05   16.65
   1   2  -1  268.31    9.14
 -11  -2   3  336.90   24.61
  -9  -4   1  311.05   23.55
  -7  -5  -1  364.16   21.81
  -7   2   3  885.02   18.30
  -5  -4   0  202.61   13.94
  -5  -3   1  895.87   24.96
  -3  -5  -3  174.94   12.30
   0  -3  -2   32.67    3.82
 -11  -3   2   -1.17   16.23
 -10  -4   1   93.82   18.53
 -10  -3   2   32.91   16.51
  -9  -3   2    9.76   10.46
  -8  -1   3  132.41   14.52
  -6  -2   2   12.82    9.37
  -5  -5  -2   42.80   11.04
  -3  -3   0   39.83    7.37
  -9  -1   3  172.53   16.83
  -2  -4  -2  197.25   10.49
 -13  -1   3   12.69   17.45
 -12  -1   3   -6.68   16.58
  -7   1   3    9.07    6.55
  -6  -3   1 1029.53   28.72
   0   2   0 1262.49   15.16
   2  -1  -2 1508.50   11.67
  -8   2   3  467.39   16.39
  -6  -5  -2   21.61   11.34
  -5  -1   2 1721.20   28.96
  -5   3   2   16.17    2.42
  -4  -5  -3  410.28   18.22
  -4  -4  -1  470.03   18.63
  -1  -4  -3  733.63   16.04
   0  -4  -4   12.68    4.13
 -14   1   3   55.68   17.01
  -7  -5  -2  176.88   17.87
  -7  -3   1  443.37   22.45
  -4  -2   1 1593.71   27.58
   3  -2  -4  165.40    5.28
   3  -1  -3    9.75    2.74
 -13   1   3   11.69   14.25
 -12   2   3  229.40   17.85
 -10  -4   0   -4.92   17.64
  -9  -4   0   31.08   15.11
  -9  -2   2   98.14   16.41
  -8  -5  -2  124.67   18.12
  -8   1   3  112.17   11.56
  -4  -3   0    2.48    7.07
 -12   1   3   -1.47   13.04
 -11  -3   1  347.10   25.88
 -11  -2   2  163.74   17.50
 -11   1   3   23.86   12.34
 -11   2   3  296.37   17.14
 -10  -3   1  590.08   29.02
 -10  -2   2   23.04   11.81
 -10   2   3   46.90   10.36
  -9  -3   1  136.11   18.70
  -9   1   3  148.67   14.70
  -8  -3   1  272.49   18.28
  -5  -5  -3   56.30   11.24
  -5  -4  -1  996.26   27.60
  -2  -2   0  282.95    9.93
 -10   1   3  114.98   14.10
  -6  -5  -3   26.17   11.30
  -3  -4  -2   34.45    8.24
   4  -1  -4 1400.67   19.75
 -13  -1   2   97.23   21.34
  -6  -4  -1  381.03   20.52
  -4  -5  -4  225.06   15.10
  -8  -5  -3  172.83   19.23
  -7  -4  -1   34.32   13.89
  -7  -1   2  305.33   15.78
  -5  -3   0    8.91    7.24
  -5   0   2   75.93    6.63
 -10  -1   2  756.74   30.16
  -6  -2   1   19.45    9.83
  -4  -4  -2   61.35   10.52
  -2   3   1 1592.21   14.53
   1  -2  -2   99.38    2.80
   4  -2  -5    3.15    3.85
 -14   1   2  245.79   22.36
 -13   0   2  440.96   27.07
  -6  -3   0   10.87    8.25
  -3   4   1  704.37   11.37
  -1  -1   0 1179.12   13.45
   3   0  -2 6341.77   38.02
 -11  -3   0    8.77   12.43
 -11  -2   1   22.49   16.76
 -10  -3   0    8.15   15.81
  -9  -3   0   15.53   13.99
  -7  -5  -4   13.59   14.30
  -7  -3   0   40.24   12.53
  -6  -5  -4   35.54   11.96
  -6   0   2    3.48    6.72
 -13   1   2   81.86   17.54
 -12   0   2  494.91   25.21
 -10  -2   1   87.22   14.06
  -9  -2   1  419.76   23.38
  -8  -2   1  741.18   26.49
 -13   2   2   73.26   14.92
 -11   0   2  452.73   23.60
 -10   0   2   19.04   13.59
  -9  -4  -2   38.60   16.13
  -7   0   2 1452.22   30.57
  -6  -4  -2  125.21   15.75
  -4  -1   1   34.07    5.37
  -1  -4  -4   51.94    6.45
 -12   1   2   47.54   15.92
  -8  -4  -2   40.72   15.14
  -7  -4  -2   16.22   10.69
  -5   2   2  306.11    9.10
  -3  -4  -3  205.65   13.04
   0  -4  -5   70.87    6.60
 -12  -2   0   76.73   19.24
 -12  -1   1   38.68   16.11
 -11  -3  -1  445.01   29.93
 -11   1   2  260.20   20.20
  -6   1   2 1438.33   25.63
  -6   3   2   33.75    5.27
 -11  -1   1  142.98   20.08
 -11   2   2  206.85   17.39
 -10  -3  -1   86.77   18.87
  -5  -3  -1   28.38   10.70
  -5  -1   1  230.31   12.70
  -4  -4  -3   -8.01    9.47
 -11  -2   0   47.31   13.36
 -10  -1   1  119.91   18.40
 -10   3   2   24.93    9.65
  -9  -4  -3   19.95   16.69
  -9  -3  -1  280.74   22.94
  -9   1   2  495.08   21.58
  -7   1   2  331.89   15.13
  -6  -3  -1  500.18   22.02
 -14   2   1   73.48   19.23
 -10   2   2   28.73   11.92
  -9  -1   1   68.12   15.86
  -9   3   2   10.94    7.36
  -8  -4  -3   56.86   17.17
  -8  -3  -1  372.34   21.25
  -8  -1   1    8.68   11.54
  -8   3   2    2.10    7.05
  -7  -1   1  206.89   15.44
  -7   3   2   10.95    5.84
  -6  -4  -3  593.51   25.19
  -6  -1   1  820.28   23.21
  -6   2   2    2.72    5.44
  -5  -4  -3  228.00   16.59
  -5  -2   0  281.72   15.05
  -2  -3  -2    1.50    5.12
 -13   1   1   10.20   14.78
  -9  -2   0   83.10   13.48
  -8  -2   0  710.53   28.33
  -8   2   2  132.45   12.64
  -7   2   2 1070.74   23.39
  -6  -2   0  315.92   17.42
  -7  -2   0   -3.09    8.47
   4  -1  -3  201.56    7.94
 -13   2   1  238.86   21.65
 -12  -1   0  206.50   19.49
 -10  -3  -2   12.10   16.13
  -3  -3  -2   35.35    7.81
  -2   4   1   17.75    4.50
  -1  -4  -5   35.89    8.06
 -11  -2  -1   97.79   19.45
 -11  -1   0  590.09   30.09
  -9  -3  -2  -17.86   15.58
  -8  -4  -4    8.87   14.96
  -7  -4  -4   70.82   16.11
  -4  -4  -4   22.51   11.18
   3   1  -1  229.89    9.15
 -12   2   1  296.59   21.69
  -6  -4  -4   15.10   14.00
  -5  -4  -4   41.90   13.34
  -2  -2  -1  271.60   10.24
 -11   1   1  133.06   19.00
 -10  -2  -1  332.15   22.57
  -7  -3  -2   18.09   14.18
   8  -3  -2   -3.24   11.79
   9  -2  -6  223.35   17.85
   2  -1  -2 1539.90   20.24
   4  -2  -2  244.56   12.03
   5   1  -8   84.08   11.29
   7  -3   0   39.38   10.06
   7  -1  -7  118.40   15.23
   8  -3   2   36.62    9.08
   9  -1  -8    5.15   14.18
  10  -3  -4    2.55   14.60
  -1   1   1  251.96    7.07
   1   0   4  416.64    8.91
   7  -3  -2   -1.50    9.92
   7  -3   1  654.09   19.99
   8  -2  -6    1.27    9.63
   9  -3  -4   28.39   14.91
   3  -1  -4  442.11   13.83
   5  -2  -4    5.89    9.40
   5  -1  -6  132.79   11.44
   6  -2  -5  735.26   25.47
   6   0  -8  122.71   12.84
   6  -3   0   16.26    8.30
   6  -1  -7   99.24   14.21
   7  -3  -3  204.82   16.32
   7  -3   2    6.35    7.10
   7  -2  -6   30.28   12.38
   8  -3  -4   11.18   13.07
   8  -1  -8  134.12   16.55
  10  -3  -5  156.84   16.63
   0   2  -4    6.76    1.06
   3   0  -6    1.85    5.79
   4  -2  -3  381.30   14.72
   5  -2   4   18.61    3.40
   6  -3  -1 1000.30   24.75
   6  -3   1  511.77   16.60
   2   1  -6  395.14   10.76
   3  -2  -1 1203.37   20.51
   3  -2   0   24.61    3.87
   3   1  -7  288.36   11.42
   4  -2   3    2.48    2.77
   6  -3  -2   32.85    8.51
   5  -2  -5  438.32   19.59
   7  -3  -4   -2.39   10.72
   7  -1  -8  285.60   19.03
  11  -4  -1   16.43   10.88
  11  -4   0    0.18   11.96
  -1   3  -2   -0.36    4.00
   3  -2  -2 1611.33   25.33
   4  -2  -4  172.20   12.39
   5   0  -8  325.09   15.88
   6  -3  -3  326.21   16.58
   6  -3   2   13.83    6.32
   6  -2  -6  122.27   12.56
   7  -3   3  232.02   11.30
   9  -3  -6   -6.45   14.76
  10  -4  -2   12.10   14.29
  10  -4  -1   59.47   11.57
  10  -4   0    7.46   11.82
   1   1  -5   33.97    3.85
   4   1  -8   60.91    7.84
   5  -3  -1  947.86   23.24
   5  -1  -7   17.08    9.85
   9  -4  -2    5.52   12.75
  11  -4   1   46.13   12.72
  -1   2   1  269.19    9.46
   0   1   3  282.67    9.01
   5  -3  -2   22.06    8.89
   6  -3  -4    0.26   11.14
   7  -3  -5  231.52   16.64
   8  -1  -9  -14.44   12.12
   9  -4  -3   56.13   14.64
   9  -4   0   37.43   11.61
  10  -4   1  236.42   16.58
  -1   2   0  122.47    6.09
   1  -1   0 1150.95   11.99
   3  -2  -3 1273.59   24.20
   5  -3   1   25.28    6.65
   6  -1  -8  360.67   17.93
   8  -4  -1  663.14   25.10
   9  -4   1  424.16   19.59
   0   3  -4   17.95    3.17
   1  -1  -1  231.86    6.86
   2  -1  -4   69.56    6.04
   4  -2  -5    1.59    8.60
   5  -3  -3 1076.88   26.70
   8  -4   0   62.27   12.53
   9  -4  -4   29.79   15.32
   6  -3  -5   92.51   13.86
   7  -3  -6   -8.72   13.12
   4  -3  -1    2.57    6.96
   4  -1  -7  114.00   12.17
   4  -1   5   89.21    3.62
   5  -3  -4   18.75   10.14
   5  -3   2    1.00    5.82
   6  -3   3   28.49    6.24
   7  -2  -8   -2.81   12.04
   8  -4  -4   -0.05   13.67
   8  -4   1   88.92   11.26
   2   0  -6  543.01   14.56
   3  -2  -4  156.89   10.31
   3  -1  -6  944.55   22.37
   4  -3  -2   -3.75    7.31
   4   0  -8  573.39   18.52
   5  -1  -8   91.81   12.81
   7  -4  -3  687.86   26.94
   4  -3  -3 1094.74   26.29
   6  -3  -6    2.71   12.71
   0   1   2 1527.56   17.82
   2  -2   0  275.66    8.92
   4  -3   1  372.62   12.54
   5  -3  -5  157.29   13.49
   5  -2  -7  425.55   19.23
   6  -4  -2   72.94   12.87
   6  -4  -1   20.50   11.25
   6  -2  -8    6.96   11.40
   6  -1  -9   74.61   13.21
   7  -4   1   26.37    9.70
   7  -3  -7  480.41   23.62
   8  -4   2   28.13    9.09
   3  -2  -5  224.50   13.49
   6  -4   0   31.82   10.18
   2  -2  -3 1119.44   21.81
   3   1  -8  240.72   10.54
   4  -3  -4   10.29    7.36
   7  -4  -5  287.50   19.19
   7  -2  -9   85.83   16.38
   0   0  -2  714.11    8.29
   2  -2   1  277.70    7.93
   2   0   4 3521.61   25.64
   2   1  -7   74.96    6.16
   5  -3  -6   11.16   12.24
   7  -4   2   30.74    8.93
   9  -5  -2  125.37   17.61
   9  -5  -1   38.04   14.11
  10  -5   0  102.46   15.69
   0   3  -3 1876.60   20.43
   3  -3  -2    4.62    7.18
   4  -2  -7  310.84   17.65
   4  -1  -8   61.00   11.24
   5  -4  -2   47.81   11.90
   6  -4   1  363.29   15.82
   7  -4  -6    8.18   15.31
   2  -2  -4 1072.46   23.07
   3  -3  -3    7.99    8.59
   3  -3   0   54.68    6.93
   5  -4  -3   -7.72   10.26
   5  -3   3  356.07   10.69
   5  -2  -8   90.06   11.75
   5  -1  -9   73.68   12.34
   8  -5  -2    9.56   13.55
   8  -5  -1   19.52   12.02
   9  -5   0    5.72   11.41
   1  -1  -4  695.36   15.25
   1   1   3    5.87    3.92
   3   0  -8  115.69    9.98
   5  -4  -4   60.03   13.40
   5  -4   0  184.85   12.66
   6  -2  -9    4.24   11.37
   0   1   1   40.26    3.60
   0   2   1 1798.52   22.70
   0   3  -2   31.17    4.93
   3  -3  -4    5.46    8.61
   4  -3  -6   10.92   10.83
   6  -4  -6   67.16   16.37
   6  -3  -8   -4.25   14.37
   7  -5  -2   73.12   14.42
   9  -5   1   13.53   11.82
   1   1  -6   28.83    4.07
   2  -2  -5  741.36   20.97
   6  -4   2  122.28   10.18
   7  -5  -4   11.60   14.72
   7  -5  -1  115.81   15.53
   3  -3  -5  973.37   27.16
   3  -3   1 1474.81   22.33
   3  -2   3  289.68    5.89
   4  -4  -3  335.29   18.36
   5  -4   1 1013.50   23.36
   0   2   0 1250.86   17.59
   1  -1  -5   34.68    6.34
   3  -2  -7    3.40   10.55
   3  -1  -8  251.32   14.28
   4  -4  -4   49.36   11.87
   4  -1  -9    0.43    9.97
   5  -2  -9   92.48   14.70
   8  -5   1   81.71   12.33
   1  -2  -3   97.95    8.17
   1   0  -6 1904.28   24.21
   2  -3  -2   25.94    7.76
   4  -4   0   39.26    8.87
   4  -3  -7   64.39   14.80
   5  -3  -8   -1.91   12.29
   6  -5  -4   47.00   15.52
   6  -5  -3   80.70   12.87
   6  -5  -1  508.57   23.05
   0   1  -4 1671.98   10.21
   0   2  -3  123.14    4.15
   2  -3  -3  192.45   11.69
   2  -3  -1 1523.12   25.38
   2  -2  -6   92.07   11.21
   2  -1  -7   78.49    9.64
   3  -3  -6   18.43   11.22
   4  -4  -5  -12.74   11.43
   7  -5   1  337.55   18.45
   0   2  -1 1787.72   19.00
   1  -2  -4   66.66    8.05
   2  -3  -4   -2.72    8.85
   5  -4   2   42.06    8.12
   6  -5   0  277.26   17.56
   0   0  -4   87.75    5.25
   0   2  -2   49.09    3.90
   1  -2   0  107.83    5.61
   2  -3   0   56.43    6.87
   3  -4  -3  945.77   27.21
   3  -4  -2   26.13   10.57
   4  -4  -6   36.53   13.57
   4  -4   1  428.24   15.78
   5  -5  -3  500.06   24.51
   0  -1  -2 1520.55   18.32
   1  -1  -6   25.77    7.12
   2  -3  -5   34.76   11.19
   3  -4  -1  712.07   21.52
   3  -2  -8   -2.81   10.57
   4  -3  -8   -4.34   12.56
   4  -3   3  967.71   15.39
   4  -2  -9  212.33   17.26
   5  -5  -4  223.52   17.46
   5  -5  -1  161.44   15.97
   6  -4   3  673.50   17.26
   0  -1  -3  247.98    8.92
   1   1   2    2.07    3.19
   2   0  -8    8.03    6.02
   3  -3  -7  451.37   22.58
   5  -5  -5   91.93   16.66
   5  -2 -10    4.89   12.43
   6  -5   1  114.87   12.74
   0  -1  -1   40.48    3.28
   2  -2  -7   98.56   10.65
   3  -4  -5  150.28   14.04
   3  -4   0  106.09   10.92
   3  -1  -9   51.54   10.70
   5  -5   0   39.93   11.69
   5  -1   5  296.48    8.37
   1   3  -4    7.77    3.36
   2  -1  -8  490.46   18.26
   3   0   4  531.34   11.84
   4  -5  -3  171.65   14.96
   7  -6  -1   28.14   14.90
   8  -6   0   59.87   14.68
   1  -3  -3 1356.75   27.81
   1  -3  -2   35.68    6.04
   2  -4  -3  757.65   24.42
   3  -4  -6   31.12   13.10
   4  -5  -1   37.75   12.40
   4  -3  -9   -0.64   13.05
   1  -3  -4   12.59    8.84
   1  -3  -1 2355.55   31.99
   1  -2  -6  558.81   19.74
   1  -2   1 1918.13   19.69
   1   3  -3 1307.71   19.29
   2  -4  -4   28.58   11.66
   2  -4  -2  112.92   10.57
   3  -3  -8   12.17   12.03
   3  -2  -9  152.78   14.88
   4  -4   2   78.21    8.43
   5  -5   1   40.32   10.66
   6  -6  -2   18.21   12.32
   7  -6   0    6.46   13.16
   0  -2  -3  122.20    8.90
   1  -1  -7    5.27    7.67
   2  -3  -7  561.99   24.44
   2  -2  -8    3.72   10.69
   3  -4   1    3.94    6.89
   4  -5   0   33.51   11.33
   6  -6  -1    0.29   12.30
   6  -5   2   26.10    9.09
   0  -2  -2   50.86    5.56
   0  -1  -5  368.95   12.83
   2  -4  -5  680.11   24.95
   3  -5  -3    5.40   11.57
   3  -5  -2   20.33   12.28
   5  -4   3  235.98   10.96
   5  -3   4   35.23    3.88
   0  -2  -4   12.94    4.99
   1  -3   0   17.74    5.67
   1   1  -7    8.60    3.70
   3  -5  -5  126.50   17.85
   5  -6  -2   23.10   11.66
   6  -6   0   41.40   13.23
   0  -2  -1 1829.03   23.48
   1  -2  -7  369.26   17.68
   2  -4  -6   55.84   11.36
   3  -3  -9   26.41   14.22
   5  -6  -1   10.29   13.13
   0   1  -1   43.85    2.33
   1  -4  -3   59.85   11.91
   1   2   0  110.74    6.04
   2  -3  -8    5.97   12.50
   2  -1  -9  104.70   11.87
   4  -5   1   85.63   11.52
   0  -3  -3 1791.75   31.66
   0  -1  -6  300.67   12.70
   1  -4  -4   73.12   10.47
   1  -4  -2   24.73    7.43
   2  -4  -7   85.49   16.49
   2  -2  -9   15.34   11.97
   3  -5   0  261.78   16.47
   4  -6  -2  329.69   22.30
   0  -3  -4   16.92    8.88
   0  -3  -2   30.98    7.38
   1  -4  -5  637.61   25.14
   1  -4  -1  170.70   12.41
   1  -3  -7   37.25   12.67
   1  -1  -8  241.10   13.52
   1   1   1  137.03    5.79
   2  -5  -4    4.79    9.10
   2  -5  -2  261.74   18.06
   3  -4   2   25.49    6.74
   6  -6   1    7.86   10.59
   0  -3  -5  838.64   25.10
   0  -2  -6   83.52   10.79
   0  -2   0 1338.76   18.73
   0   1  -5  347.95    5.51
   1  -2  -8   42.42   11.14
   1   0  -8  277.03   11.04
   2  -5  -5   10.01    9.99
   2  -4   1  233.03   12.22
   0  -3  -1  238.65   11.59
   1  -4  -6    7.12    9.59
   2  -5  -6   56.10   16.82
   2  -4  -8   24.87   15.28
   2  -3  -9  189.35   17.91
   2   1   2  510.21   12.04
   3  -6  -3   28.01   15.29
   3  -3   3 1021.35   14.90
   1   2  -1  265.05    8.44
   2   3  -5   23.92    4.79
   3  -5   1  542.65   19.90
   4  -6   0  310.43   19.52
   4  -4   3    3.34    4.90
   5  -6   1   49.45   11.87
  -1  -1  -3    1.64    3.99
   0  -3  -6   -6.48    7.31
   0  -1  -7    7.22    7.42
   1  -5  -4  181.67   17.59
   1  -5  -3  449.05   22.31
   1  -4  -7  325.01   21.96
   1  -3  -8   22.41   11.50
   2  -5   0  544.69   20.98
   3  -6  -1   33.99   12.40
   4  -5   2  180.55   12.36
  -1  -2  -4   49.03    7.81
  -1  -2  -3  969.13   20.55
   0  -4  -5   72.86   13.31
   0  -4  -4   12.94    8.12
   0  -4  -2  101.92   12.24
   1  -5  -5   -1.28   13.24
   1  -5  -2  560.66   23.36
  -1  -1  -2    1.86    3.49
   0  -3  -7   22.06   11.49
   1  -5  -6  -10.87   13.91
  -1  -3  -4   28.12    9.53
  -1  -3  -3  252.11   14.00
  -1  -1  -5  162.10    9.19
   0  -4  -1 1004.81   25.01
   1  -4  -8    9.98   15.25
   3  -6   0  122.72   15.08
  -1  -3  -2   -1.36    6.95
   0  -2  -8  190.23   14.33
   1  -4   1 1136.66   23.41
   1  -3  -9  280.57   19.46
   2  -6  -1   -6.89   11.16
  -1  -2  -6    2.30    9.07
   0  -5  -4  396.94   22.07
   0  -4  -7  364.48   22.48
   0  -1  -8    0.19    7.29
  -1  -3  -6   14.00   11.44
  -1  -1  -6  873.92   19.66
   0  -5  -5  240.98   19.37
   0  -5  -2  155.26   15.76
   0  -4   0    0.93    7.47
   0  -3  -8   -5.99   10.32
   1  -6  -3   -8.85   13.90
   1  -5   0  161.95   12.37
  -1  -4  -5   42.61   12.93
  -1  -4  -4   50.83    9.98
  -1  -4  -3  662.27   22.28
  -1  -1  -1  124.58    5.73
   0  -2   1 1873.22   20.39
   2  -6   0    2.68   11.48
   3  -6   1    5.80   10.15
   3  -4   3  217.88   10.06
  -1  -4  -2    4.74    6.83
  -1  -2  -7   60.61   11.30
   0  -5  -1   -2.64   10.39
   0  -4  -8   13.99   14.31
   1  -3   2    3.52    3.75
   1   2  -3   90.58    4.92
   3   1   2 1874.48   23.90
  -1  -3  -7  332.95   19.11
   0  -2  -9  150.16   14.48
   1  -6  -1   14.04   11.89
   1   1   0 1210.86   13.66
  -1  -5  -4  122.45   15.89
  -1  -5  -3   15.94   11.15
  -1  -4  -1 1175.42   27.22
   0  -6  -3   -1.33   13.34
   0  -3  -9   28.51   12.43
   1  -5   1   15.47    9.69
   1   2  -4   68.11    4.07
  -2  -3  -4   -2.73    8.69
  -2  -3  -3   82.03   10.48
  -2  -2  -4  504.23   17.17
  -2  -2  -3 1231.51   23.66
  -1  -5  -5  142.49   14.80
  -1  -5  -2   -1.61   10.28
  -1  -4  -7   45.99   11.37
  -1  -3   0   22.47    6.14
  -1  -2   0  116.03    6.97
   2  -6   1   -3.56   10.15
   2  -5   2  104.92   10.87
   2   2  -1   78.91    5.80
  -2  -2  -5  474.96   16.92
  -1  -3  -8  -12.54   10.88
   1  -6   0  285.57   17.00
   1  -4   2    8.13    6.10
   2  -3   3   92.37    5.76
   2   0   2  599.86    9.48
  -2  -4  -5  317.67   19.91
  -2  -4  -4    5.76    8.23
  -2  -4  -3 1001.04   27.87
  -2  -3  -6   18.88   11.86
  -2  -3  -2    4.06    5.01
  -2  -2  -6   13.66    8.88
  -2  -2  -2  216.70   10.55
  -1  -4   0  192.28   12.63
  -1   0  -6   72.62    5.93
  -1   0  -2 9845.45   31.23
   0  -6  -1   21.99   13.62
   3  -6   2    7.86    9.64
  -2  -4  -6   10.01   13.09
  -2  -4  -2  208.80   15.07
  -1  -5  -1   14.06    8.34
   3  -7   1   10.54   12.10
  -2  -5  -4    5.82   13.02
  -2  -3  -7  528.91   23.23
  -2  -3  -1 1756.76   29.72
  -2  -1  -5   16.41    6.04
  -2  -1  -3   46.45    5.41
  -1  -6  -3   28.08   11.70
  -1  -1  -8   80.87    8.97
   2  -4   3  975.48   18.83
  -2  -5  -5   10.80    9.72
  -2  -5  -3   27.15    9.59
  -2  -4  -7    2.95   12.72
  -2  -4  -1  228.86   14.26
  -1  -6  -2  487.56   22.82
  -1  -3  -9    7.00   11.20
   0  -6   0  625.42   25.05
   0  -5   1   -2.26    8.66
   1  -6   1   51.08   11.31
   1  -5   2    3.38    7.49
  -2  -2  -1  309.57   10.85
   2  -6   2  253.01   15.59
  -3  -3  -4    9.50   10.13
  -2  -3  -8    6.76   11.61
  -2  -1  -2  500.47   11.70
   2  -7   1   -0.17   10.99
  -3  -4  -4  145.64   13.46
  -3  -4  -3  228.56   16.55
  -3  -3  -3  993.71   25.09
  -2  -5  -1  267.00   17.89
  -1  -1   0 1162.03   13.40
   0  -3   2   31.09    5.17
  -3  -5  -4   68.53   14.28
  -3  -4  -6   -1.06   13.03
  -3  -4  -2   25.15   10.07
  -3  -3  -6   -6.33   10.42
  -3  -3  -2   36.83    9.07
  -3  -2  -5  728.40   20.92
  -2  -6  -2  280.32   20.32
  -2  -3   0   43.19    7.26
  -2  -2  -8    1.01    9.10
   0  -6   1   22.29   11.39
   3   1   1 1043.29   16.81
  -3  -5  -5   26.49   10.91
  -3  -2  -3  295.90   12.15
   0  -4   0    8.23    5.20
   2  -6   0    7.66    9.06
   3  -6  -1   26.24   10.71
   4  -2  -4  171.03   14.29
   6  -5  -4   64.37   17.72
   6  -3  -5   84.11   12.72
   6   1  -4  279.13   11.15
   8   2  -4   50.43    5.97
   9  -3  -6   -1.83   16.96
   1  -4  -1  166.50   11.18
   3  -5  -2   15.10   11.52
   5  -4  -4   64.92   14.24
   1  -5   0  177.52   11.75
   2  -5  -1  620.08   21.40
   9   1  -5  102.51   11.31
  10  -1  -6  -15.68   14.90
  -1  -3   1 2228.64   19.32
   1   2   1 1879.94   20.57
   5  -6  -2   25.10   14.67
   7  -5  -4   18.05   16.85
   7  -3  -5  235.84   18.19
   8  -4  -5   20.53   12.76
  10  -2  -6   95.69   16.58
  12   0  -6   20.59   13.46
  13   0  -6  211.75   21.41
   3  -2  -3 1336.00   26.94
   5  -3  -4   17.77    8.95
   6  -4  -4   57.21   16.19
   7  -2  -5  396.40   22.68
  11  -2  -6   36.06   19.97
  11  -1  -6  173.70   20.16
  -1  -4   2   29.00    4.32
   2  -3  -2   23.56    7.12
   4  -6  -1   31.20   13.06
   5  -2  -4    9.82    9.91
   9   2  -4    9.77    6.72
  10   1  -5    7.80    9.47
  -3  -2   5  233.41    9.74
   3  -6   0  115.44   13.58
   4  -5  -2   73.35   13.66
   6  -6  -2   32.22   16.14
   7   1  -4   40.99    8.34
   0  -5   2  157.89    9.06
   1  -3  -1 2197.29   29.41
   6  -3  -4   -0.37   12.41
   9  -3  -5  354.54   26.43
  11   1  -5   15.65   10.61
  -1   1   2 2530.65   25.25
   2  -2  -2   29.01    5.13
   2  -1  -2 1548.70   21.81
   3  -5  -1   52.81   12.05
   4  -3  -3 1115.51   28.02
  12   1  -5   12.58   13.46
   1  -5   1   15.11    7.76
   2  -5   0  542.67   19.56
   2  -4  -1   20.76    8.39
   2   3   1 1562.11   21.74
   5  -6  -1    4.25    9.47
   8  -4  -4  -11.21   15.53
   9  -2  -5   81.44   14.42
   9  -1  -5  104.45   17.26
  10  -3  -5  181.43   19.62
  10   2  -4  246.76   13.01
   1  -4   0  204.08   11.65
   4  -2  -3  382.84   16.93
   5  -5  -2  351.33   20.02
   6  -1  -4  271.87   15.14
   7  -3  -4   -1.96   13.56
  -3  -1   4  453.69   12.22
   1  -2  -1  284.64   10.00
   4  -1  -3  193.71   11.50
   6  -6  -1    6.48   14.33
   6  -4  -3  300.98   21.53
   8  -5  -3   76.74   20.13
   8   1  -4  613.97   18.95
   9  -4  -4   28.88   17.43
  10  -1  -5   13.39   14.71
  11  -2  -5  248.56   24.76
  -3  -2   4  173.52    6.72
   3  -6   1    7.86   10.35
   5  -3  -3 1118.47   30.48
   7   0  -4 1036.67   25.99
  11  -1  -5    9.86   17.20
   1  -1  -1  238.26    7.31
   4  -5  -1   22.26    9.54
   6  -5  -2  234.95   18.68
   7  -2  -4  156.59   14.63
   7  -1  -4   44.49   11.97
   7   2  -3  817.22   15.46
   8  -3  -4   -2.93   10.29
   0  -2   0 1274.67   15.85
   5  -6   0  373.38   22.88
   9  -3  -4   33.64   17.64
   3  -5   0  251.87   16.51
   5  -2  -3    6.03    8.63
   8  -2  -4   65.34   16.15
   8   0  -4  521.37   21.12
   2  -3  -1 1561.72   26.69
   3  -2  -2 1601.63   27.43
   4  -6   1   19.83   12.03
   5  -4  -2   48.55   10.65
   6  -3  -3  351.29   19.20
  10  -3  -4   -4.23   12.10
  -2   0   2  359.67    8.89
   3  -6   2   -2.30   10.95
   3   0  -2 6398.53   40.25
   4  -3  -2    5.41    8.95
   6  -6   0   27.33   16.10
   9  -4  -3   50.61   18.95
   9  -2  -4   16.76   14.81
  10   1  -4  304.30   17.15
   0   2   1 1779.89   21.18
   2  -4   0   26.69    7.54
   3  -1  -2  156.06    9.16
   7  -3  -3  207.44   19.12
   9   0  -4    9.86   12.40
  11   1  -4   12.86   11.52
  12   1  -4  125.02   16.98
   4  -5   0   31.17   11.64
   5  -6   1   36.80   13.23
   6  -5  -1  522.05   26.90
   6  -4  -2   62.47   12.20
   7  -6   0   -1.02   17.06
   8  -3  -3  240.08   21.26
  10  -1  -4  289.27   20.76
  11   0  -4  568.16   27.89
  13  -1  -4  297.24   27.02
  13   0  -4   42.63   16.54
  14   0  -4  149.57   22.69
  -3  -1   3    6.17    2.98
   1  -4   1 1192.11   22.63
   5  -3  -2    8.91   10.92
   6  -1  -3  277.53   15.57
   7  -5  -1  129.19   19.70
  12  -1  -4  113.96   17.28
  -1  -4   3   68.75    5.30
   2  -2  -1   79.34    7.26
   3  -5   1  541.93   21.13
   4  -6   2   57.44   12.83
   4  -2  -2  249.54   12.66
   4   4   0   39.92    5.40
   6  -6   1    3.86   14.61
   7  -2  -3  912.09   29.84
   7   3  -2    2.88    2.98
   9  -3  -3  795.61   31.85
  -4  -2   5   -3.07    4.70
  -2   1   2 1509.43   21.13
  -1   1   1  224.60    7.19
   0  -4   2  115.66    7.43
   4   3  -1    3.28    1.94
   5  -5   0   61.55   14.09
   7   1  -3    0.65    6.41
   8  -4  -2   73.55   14.49
   9   2  -3   66.70    8.59
  11  -3  -3  194.93   23.11
  -2  -3   3  174.24    3.43
   2   3   0   51.09    4.77
   3  -4   0  106.19   11.79
   6  -3  -2   41.54   13.60
   7  -6   1    8.70   16.57
   7  -1  -3   -0.28   10.43
   8  -2  -3  473.04   24.89
   9  -4  -2   12.33   12.40
  10  -4  -2   -4.09   17.11
   2  -5   2  134.47   11.98
   5  -6   2  208.67   18.76
   6  -5   0  284.15   22.09
   9  -2  -3   69.98   17.69
  10   2  -3   47.32    9.28
  11   2  -3  304.68   17.51
  -4  -1   4 1343.09   20.81
  -1  -3   2   39.51    3.72
   1  -5   3   15.44    7.90
   4  -5   1   98.07   13.64
   5  -2  -2  282.80   15.75
   6  -4  -1   19.09   14.04
   7  -3  -2   -8.18   11.81
   8   1  -3  120.32   11.32
  10  -2  -3   63.63   18.28
  11  -2  -3  327.21   26.14
   4  -3  -1   -5.92    8.40
   4   0  -2 1092.52   19.73
   6  -6   2  253.06   22.05
   7  -5   0  220.63   21.71
   2  -1  -1 1212.11   18.12
   4  -4   0   41.90   11.90
   8  -5   0   54.19   18.61
   8  -3  -2    6.77   14.41
   9   1  -3  178.14   14.75
  12  -1  -3    5.80   16.59
  13  -1  -3   20.79   18.46
  13   1  -3   30.65   15.09
   2  -4   1  224.39   12.76
   5  -6   3   -5.77   14.52
   5  -5   1   54.11   14.38
   6  -2  -2    9.15   10.44
   8  -4  -1  627.33   30.35
   9  -3  -2   -0.78   13.88
  10  -3  -2   26.65   17.07
  10   1  -3  115.79   14.66
  11  -1  -3   12.01   12.82
  11   1  -3   26.04   13.06
  12   1  -3   -9.60   13.02
   1  -2   0  128.40    6.89
   5  -1  -2 1737.49   31.12
   8   3  -2   -0.97    4.86
   9  -4  -1  314.69   24.35
  10  -4  -1   67.23   19.68
  -1   2   1  272.67    9.70
   5  -3  -1  908.79   26.54
   6  -6   3   29.76   16.74
   6  -5   1  118.28   17.76
   7  -2  -2 1025.76   31.10
   3   4   0   96.19    6.68
   1  -4   2    0.69    5.85
   2  -5   3   28.56    9.37
   5   0  -2   57.29    7.62
   5   1  -2 1600.10   22.21
   6  -3  -1 1022.32   30.55
   6   2  -2    4.52    4.16
   7  -5   1  347.72   22.17
   8  -2  -2  117.65   13.80
   9  -2  -2   76.30   16.31
   9   3  -2   -3.37    6.03
  11  -2  -2  190.64   21.40
  12  -2  -2   65.03   18.13
  -3  -2   3 1226.87   10.52
   3  -4   1    5.86    6.69
   3  -3   0   56.86    8.75
   6  -1  -2 1473.35   30.99
  10  -2  -2   32.84   12.80
  -3   1   2  155.47    8.73
   1  -5   4  126.70   10.15
   1  -3   1  174.66    8.92
   5  -5   2   39.08   13.28
   7  -4   0   63.82   15.38
   8  -4   0   39.88   15.68
  11  -3  -1  322.34   26.59
  13  -1  -2   68.26   19.98
  14   0  -2   18.27   19.41
  14   1  -2  279.16   23.81
  -3   0   2 6375.33   39.53
   7  -1  -2  284.77   16.24
   9  -4   0   40.56   13.23
   9  -3  -1  134.12   18.44
  10  -4   0    9.74   14.12
  12  -1  -2   21.01   18.03
   0  -4   3   78.76    7.02
   1   3   0   21.18    4.09
   3  -5   3  159.27   14.36
   3  -1  -1  223.53    9.45
   4  -4   1  499.29   20.98
   6  -5   2   27.17   14.92
   8  -1  -2   13.09   11.65
   9  -1  -2  456.58   24.47
  12   2  -2   55.73   13.92
  13   0  -2  447.70   25.83
  13   1  -2   73.33   17.78
   4  -3   0    3.95    7.13
   5  -2  -1  457.60   19.04
   6   1  -2 1435.80   24.88
  11   2  -2  177.59   16.35
  12   0  -2  493.65   28.07
   2  -4   2  205.77   12.61
   2  -2   0  293.17   11.19
   4  -5   3  374.76   20.33
   5  -4   1 1027.27   31.12
  10   2  -2   28.38   11.05
  11   0  -2  473.84   26.44
  12  -2  -1  258.46   25.16
  12   1  -2   39.16   14.19
  -4  -1   3  182.62    7.69
  -2   1   1 1211.64   17.77
  -1  -4   4   94.80    6.78
   2  -5   4   19.45    9.36
   5  -3   0   -1.33    9.79
   7   1  -2  307.98   14.34
   8   2  -2  132.74   10.34
   9   0  -2  575.36   24.54
   9   2  -2   79.72   10.54
  10   0  -2   31.47   13.77
  11  -2  -1   31.94   17.85
  11   1  -2  277.57   20.96
   2   4   0   31.08    5.25
   5  -5   3   48.61   14.67
   7  -2  -1  266.21   18.30
   8  -4   1   57.14   18.09
   8  -2  -1  687.90   27.62
   8   1  -2    1.17    8.72
   9  -2  -1  374.54   23.11
   9   1  -2  448.97   20.72
  10  -2  -1   79.17   17.96
  10   1  -2  786.07   28.42
  11  -3   0   31.34   19.02
  13  -1  -1    1.84   19.40
   4  -1  -1   35.32    7.23
   6  -3   0   13.34    9.31
   7  -5   3   47.08   17.08
   7  -3   0   43.41   13.49
  10  -3   0   -4.94   14.63
   3  -5   4   65.80   12.26
   3  -4   2   17.41    9.36
   8  -3   0    6.32   10.32
  14   1  -1    9.04   16.36
   1  -1   0 1226.98   15.00
   3  -2   0   15.56    5.06
   4  -5   4  231.62   18.33
   4  -4   2   66.93   12.89
  12  -2   0   95.95   20.05
  13   1  -1   18.09   15.98
   5  -5   4  119.44   17.12
   6  -5   4   47.40   16.35
   6  -1  -1  780.95   23.63
   7  -5   4   18.90   17.75
   9  -1  -1   61.52   14.34
  11  -3   1  426.43   30.30
  11  -2   0   36.85   18.02
   6  -4   2  131.88   17.34
   7  -1  -1  207.88   15.73
   8  -1  -1   -0.88   11.47
  10  -3   1   67.11   19.08
  12   1  -1   17.16   14.30
  12   2  -1  257.59   20.95
   2  -4   3  924.74   24.16
   3  -5   5   39.53   12.87
   4  -3   1  372.90   17.85
   4  -2   0 1532.65   29.16
  10  -2   0  114.80   15.82
  -4   0   2  989.08   18.06
   4  -5   5   57.00   13.95
   5  -3   1   34.06   11.17
   5  -2   0  253.52   15.53
   8  -3   1  377.85   24.72
   9  -2   0  108.34   14.42
   0  -4   4   12.39    6.12
   5  -5   5  188.19   20.12
   6  -5   5   51.17   17.94
   6  -3   1  451.62   21.17
   7  -3   1  629.95   25.90
   7  -2   0    4.91   11.04
   9  -4   3   36.69   21.17
  10   3  -1  704.71   23.24
  11   1  -1  125.26   16.79
  11   2  -1   33.03   13.04
  13   0   0  322.00   26.66
   1  -3   2   -0.15    4.81
   3  -4   3  231.31   15.63
   8  -4   3   31.89   18.00
  11  -1   0  623.54   31.22
  -3   1   1  225.78    9.33
  -1   2   0  126.00    7.31
   3   3  -1  265.53    4.84
   6  -4   3  590.89   27.74
   7  -4   3  250.35   23.08
  10   1  -1  125.38   15.80
  10   2  -1   88.59   14.70
  11  -2   1   96.01   19.59
  13   1   0   66.15   18.86
   1  -2   1 1844.06   23.36
   3   1  -1  223.16    6.80
  10  -1   0  323.56   23.89
  12   0   0  288.06   21.87
  13   2   0   36.31   16.19
  -1  -3   3 1322.11   17.56
   1  -4   4   43.20    9.08
   2  -3   2   -6.10    6.06
   2  -1   0 2939.88   28.83
   9  -3   2    7.61   12.00
   9   1  -1   54.78   12.60
  10  -2   1  308.46   22.10
  -5  -1   3  830.12   16.57
  -1  -4   5  577.00   15.65
  -1   1   0 1301.40   15.90
   8  -4   4    4.68   18.83
   8  -3   2   52.20   16.06
   8   1  -1   -8.60    8.47
   9  -1   0   13.08   10.47
   9   2  -1  461.62   20.50
  11   0   0   15.79   16.95
  12  -1   1   85.63   16.60
  12   1   0  180.19   21.34
  -5  -2   4   11.22    4.03
   2  -4   4    3.94   10.57
   7  -4   4   85.29   19.58
   7  -3   2   10.26   14.84
   8   3  -1  269.69   13.58
  11  -2   2   72.67   20.61
  12   2   0   83.18   16.95
   3  -1   0 2077.47   28.72
   5  -3   2   -0.05   11.05
   6  -4   4   16.73   16.29
   6  -3   2    7.74   12.57
   7   1  -1  219.06   13.63
  11  -1   1   68.26   19.32
   4  -4   4   17.01   13.30
   5  -4   4   28.15   13.97
   7  -2   1   48.23   13.41
   9  -3   3  317.62   27.00
  11   1   0  623.18   29.57
  13   1   1   33.09   18.73
   3  -2   1   14.14    7.00
   4  -1   0  129.33    9.21
   5  -1   0  114.23   11.11
   6  -2   1  458.04   22.31
   7  -4   5  352.12   27.64
  10  -2   2   60.75   15.11
  10  -1   1   13.60   15.86
  13   2   1  153.02   20.51
   0  -4   5   86.48    9.62
   7   2  -1  304.86   14.21
   8  -3   3  412.71   25.23
  11   2   0   56.04   14.58
   6  -4   5  102.28   18.76
   7  -3   3  225.02   22.44
  10   1   0  323.57   22.94
  12   1   1   72.74   18.53
   1  -4   5   29.62    9.86
   5  -4   5    4.71   14.22
   6   2  -1   16.25    6.12
   6   3  -1  960.87   17.57
   8   0   0 1143.51   33.21
   9  -3   4   16.67   14.92
   9  -1   1   -1.61   10.53
  11  -1   2  162.53   23.25
   2  -4   5  320.69   19.12
   6  -4   6    7.11   17.91
   8  -2   2    5.85   13.92
  10  -2   3  257.40   25.83
  10   2   0  120.32   16.56
  10   3   0    4.11   12.70
  12   0   2    1.15   19.63
  12   2   1   11.43   16.13
  -4  -1   2  295.02    8.95
   1  -3   3  233.51   12.08
   5   2  -1  465.04   12.82
   7   0   0   20.88   10.25
   8  -1   1  157.30   18.37
   9   1   0  -10.62   12.53
   5  -4   6   13.94   16.22
   7  -2   2  226.76   19.66
   9  -2   3   47.56   18.72
  10  -1   2   23.10   13.66
  11   1   1   76.66   18.97
   4  -4   6   81.88   18.27
   4   2  -1 1361.71   16.51
   7  -1   1  570.46   25.04
  11  -1   3   -6.88   20.71
   1  -4   6    4.69   12.33
   2  -4   6   11.94   11.35
   3  -4   6    7.37   13.92
   5  -4   7   63.64   20.51
   6  -2   2  209.89   16.52
   6   0   0  191.06   12.36
   8   1   0  272.38   18.24
   9   2   0   99.73   15.29
  11   2   1   78.78   17.82
  12   1   2  313.13   23.96
   4  -4   7  277.17   25.91
   8  -2   3   38.13   17.32
   9  -1   2  202.05   19.11
   9   3   0    5.00   10.68
   5  -2   2  831.97   26.94
   6  -1   1  128.35   12.76
  10   1   1   16.27   12.31
  -9  -4   4   17.34   11.59
  -6  -1   8  322.23   24.49
  -5  -3   3 1071.96   26.40
   1   3   0   14.06    3.30
 -10  -4   5  248.86   21.53
  -8  -4   3  350.15   18.70
  -6  -2   7  225.13   21.66
  -5  -2   6  691.26   26.35
  -5   1   9   76.06   18.33
  -4  -2   5    5.40    9.88
  -2  -1   4   72.04    7.64
  -1   0   4  352.39   13.61
   0   3   4   19.79    4.66
  -3  -2  -2  226.95    4.78
  -2  -1  -3   49.62    4.98
   0   2   4    9.85    4.56
  -9  -4   5   71.65   16.31
  -8  -4   4   -7.47   11.63
  -7  -2   8   -7.96   13.13
  -5  -1   8   77.22   16.61
  -4  -1   7  108.57   15.55
  -4   0   8  566.56   27.94
  -3  -2   4  164.86   12.65
  -3  -1   6  931.85   28.81
  -3   2   8    7.23   12.74
  -3   3   8   -6.96   11.11
  -2   0   6  521.74   21.05
  -2   2   7  102.82   13.49
  -2   3   7  551.88   20.62
  -1  -1   2 2614.27   27.30
  -7  -4   1  175.61   10.37
  -7  -4   2   68.52    9.74
  -4   2   9  203.59   20.59
  -4   3   9    0.04   14.39
  -1   2   6  549.07   18.85
  -1   3   6   -0.60    7.27
  -5  -2   7  415.38   25.10
  -4  -3   2    5.03    5.74
  -4  -2   6   11.63   12.40
  -4   1   9   15.88   14.48
  -2  -1   5    5.40    8.76
  -2   1   7   70.56   13.42
   0   1  -2 1470.84   20.42
  -9  -4   6   -6.78   16.48
  -8  -4   5   32.86   13.41
  -7  -4   0   40.30    6.16
  -6  -2   8   18.98   12.62
  -4  -3   0    1.82    3.90
  -4  -3   3 1093.26   25.90
  -2  -2   1   75.95    5.54
  -1  -1   3  681.46   17.04
   0   0   2  725.94   12.55
  -7  -4   4   81.86   13.28
  -4  -2  -3    1.19    3.71
  -1   1   6   29.37    7.80
  -8  -4   6   23.07   14.25
  -5  -1   9   79.63   20.18
  -4  -1   8   54.80   12.95
  -3  -1   7  267.27   17.54
  -2  -2   3 1163.24   23.89
  -7  -4   5  290.26   20.25
  -6  -4   2   73.80    9.38
  -6  -4   3  296.06   16.59
  -6  -3   7  173.75   17.81
  -5  -3   6    4.48   14.12
  -5  -2   8   97.90   18.49
  -3   2   9  183.76   18.95
  -2  -1   6  364.07   19.55
  -2   2   8    9.77   11.68
  -1  -1   4  652.80   19.04
   0   2   5   88.28    8.13
  -6  -4   1   16.82    6.92
  -3  -2   6   50.13   13.25
  -3   1   9   86.41   17.05
  -2   1   8  522.34   24.13
  -2   3   8    5.54   10.07
   0   3   5  832.62   16.88
   0   4   4   10.22    2.55
  -7  -4   6    7.00   15.05
  -4  -3   5  785.26   26.40
  -1   2   7  348.00   17.53
   0   1   5  354.55   14.23
  -6  -4   5  491.86   24.53
  -5  -3   7   26.61   15.90
  -4  -1   9   12.71   16.61
  -1   1   7    1.08   10.63
  -1   3   7   42.64    9.50
  -4  -3   6    9.28   13.58
  -4  -2   8  364.85   24.44
  -3  -3   2   -3.19    5.36
  -2  -2   5  779.89   24.93
  -2  -1   7   72.67   14.89
  -1  -1   5   32.89    7.13
  -1   0  -2 9717.26   45.88
  -6  -4   6   71.10   16.62
  -3  -3   4   15.21   10.13
  -3  -2   7    4.47    9.28
   0   1  -1   44.19    3.88
   0   2   6   62.61    9.85
  -5  -4   2   37.86    8.39
  -5  -4   4   55.88   12.78
  -5  -3   8    3.84   16.77
  -3  -1  -3  209.85    8.83
  -3   2  10  138.44   19.49
  -2   2   9   16.25   13.06
   0   1   6  305.78   15.74
  -6  -4   0   38.91    5.11
  -5  -4   5  318.03   21.00
  -4  -3   7   87.13   17.21
  -3  -3   5  916.98   28.79
  -3  -1   9   66.41   17.52
  -3   1  10    3.47   16.11
  -2   1   9  112.11   14.17
  -1  -1   6   21.77    8.45
  -1   2   8   47.60   12.20
   0   2  -1 1759.22   21.43
   0   4   1  920.43   14.74
  -8  -5   5  146.50   17.72
  -6  -4   7  163.93   21.17
  -3  -2   8   -9.66   14.41
  -1   1   8  225.83   17.79
   0   3   6    1.91    5.68
  -5  -4   1  414.06   13.49
  -5  -4   6   53.64   16.25
  -5  -2  -3  332.60   10.72
  -3  -3   6   12.71   12.56
  -1  -2   3   84.72    7.61
   0  -1   3  263.51   11.49
   0   0   6  360.56   17.95
  -4  -3   8    1.92   16.45
  -2  -2   7  103.26   13.29
  -1  -1   7   15.61   12.45
  -1   0   8  271.06   20.15
  -1   1  -2   -2.72    4.15
   0  -1   2 1499.00   20.91
   0   1   7    6.38   10.08
   0   2   7  429.35   18.10
   1   2   3  950.09   12.38
  -7  -5   4   14.45   11.06
  -7  -5   5   87.21   15.69
  -4  -4   3  330.24   17.08
  -4  -4   4   56.50   12.03
  -4  -4   5  -11.71   11.82
  -2  -3   4   10.78    9.60
  -1  -2   5  757.89   23.87
   1   2   4   53.65    5.69
  -7  -5   6  122.87   18.47
  -2  -3   5   32.56   12.62
  -2  -1   9   79.13   14.48
  -2   1  10   74.87   15.06
  -2   2  10   11.63   14.08
  -1  -2   6  466.07   22.14
  -1   1   9   32.50   14.79
  -1   2   9   23.85   11.62
   0   4   2  111.72    4.87
  -4  -4   6   28.13   14.92
  -2  -2   8   18.01   10.72
  -1  -1   8  238.04   21.00
   0  -1   6  275.55   17.30
   0   3   7   28.70    8.71
   1   1   2    1.26    2.12
  -6  -5   4   43.92   12.33
  -6  -5   5   -6.92   12.65
  -3  -3   8    7.84   15.93
  -2  -3   6    1.19    9.46
  -1  -2   1  266.66    8.76
   0   1   8    5.19   11.20
   1   0   4  421.15   14.51
   1   2   2  987.13    6.82
   1   2   5   44.27    6.52
  -6  -5   3  122.05   13.84
  -6  -5   6    7.91   14.94
  -6  -3  -2    5.06    2.93
  -3  -3   0   46.43    4.01
  -1  -2   7  392.22   21.17
  -3  -4   5  194.90   18.41
  -2  -3   7  552.12   26.00
  -2  -2   9   22.60   13.18
   0  -1   1   37.78    3.28
   0  -1   7   12.50   12.08
   0   0   8  801.55   29.66
   1   1   6  878.98   23.95
   1   2   6   -0.84    7.73
  -3  -4   3  982.06   26.06
  -1  -2   8   37.52   16.47
  -1   1  10  188.81   20.71
   0  -2   4   14.57    8.69
   0  -2   5   87.54   12.45
  -5  -5   4  207.47   17.05
  -5  -5   5   91.14   15.13
  -5  -5   6   13.06   16.10
  -2  -3   8   15.40   15.25
  -1  -3   4   -3.12    9.23
  -1  -3   5  113.97   15.08
   0  -2   3  125.65    9.90
   0  -2   6   80.11   13.57
   0  -1   8   -1.76   12.86
   0   1   9    1.40   12.19
   0   2   0 1296.68   14.95
   1   0   2 9999.00   46.65
   1   1   7  161.32   14.27
  -5  -4   0  190.53    7.12
  -4  -2  -2   34.86    3.78
  -1  -3   3 1351.28   27.97
  -1  -3   6    6.10   12.79
   0   2   9  146.58   15.27
   1  -1   4 1003.86   23.57
   1  -1   5  156.75   13.18
   1   3   4   24.88    3.53
  -5  -5   3  437.93   19.33
  -3  -4   2   42.08    8.46
  -1  -3   7   41.46   16.32
  -1   2  -1 2000.31   24.58
   0  -2   7  447.17   24.60
   0   4   3   74.76    3.25
   1  -1   3    5.97    5.78
   1  -1   6  882.66   28.05
   1   2   7   64.29   10.44
  -2  -4   4   28.45   12.47
   0   3   1  242.68    6.90
   1   1   8   92.99   13.72
  -4  -5   4  283.59   18.44
  -4  -5   5  326.90   20.03
  -4  -5   6  127.27   18.07
  -2  -4   7   80.16   18.93
  -1  -3   8    2.46   16.71
   0  -2   8  188.18   20.74
   0   1  10  108.70   17.49
   1  -1   7  156.11   17.28
   1   0   8  247.92   20.07
   1   3   6   11.48    5.89
   1   2   8   54.14   11.17
  -1   1  -1  139.16    6.33
  -1   3   0   15.71    4.67
   0  -3   4   17.15   10.31
   0  -3   5  855.08   28.40
   1  -2   5   35.92   10.98
   1  -2   6    7.22   11.15
   2   1   5   17.62    7.21
  -3  -5   5  112.70   16.33
   0  -3   7   39.46   15.63
   1  -2   4   50.83    7.70
   1  -1   2   -0.62    3.17
   1   1   9    8.58   12.35
   2   0   4 3606.18   40.47
   2   1   4    3.69    4.83
   2   1   6  593.93   19.58
  -1  -4   7  316.70   23.77
  -3  -5   4   84.07   13.48
  -2  -4   2  128.25   10.37
  -1  -4   4   85.19   13.71
   0  -3   3 1805.66   32.42
   0  -3   8   -3.27   11.14
   1  -2   3  945.69   22.61
   1  -2   8   50.82   17.16
   2  -1   5   11.10    9.19
   2   1   7   76.52   12.00
  -3   0  -2   45.15    5.85
   1   1  10    1.60   14.46
   2  -1   4   -2.23    6.89
   2  -1   7   97.96   16.42
   2   0   8   58.43   14.74
   2   2   6   20.23    7.09
  -3  -5   3    1.21    8.83
  -1  -4   3   62.48   11.24
  -1  -2   0  127.18    4.90
   0  -2   1 1859.09   22.71
   1  -3   6   16.74   13.28
   2   1   8  354.56   19.94
   2   2   7   12.04    8.36
  -5  -2  -2  790.52   14.76
  -2  -5   5    3.89   12.82
  -1  -3   1 2154.62   26.92
   0  -4   6   58.96   16.50
   1  -3   5 1204.17   32.49
   1  -3   7  395.28   25.45
   2  -2   6   14.70   11.83
  -2  -5   4   -4.28   12.12
  -1   4   2   24.77    5.00
   0  -4   7  354.59   23.49
   0  -3   2   19.53    6.99
   1  -3   4   20.40   10.48
   1  -3   8  -11.96   16.00
   2  -2   7   13.07   15.13
   2  -1   3   46.66    7.58
   2   1   9   55.38   14.54
   2   2   8   11.92   10.74
  -4  -6   5    9.34   15.23
  -4  -4   0   34.35    4.25
  -4  -1  -2 1633.93   22.54
   1  -2   2 1014.00   20.50
   2  -2   4  552.77   21.05
   2  -1   9   29.30   14.08
  -2  -3   0   45.62    4.14
  -1  -5   6  -10.14   15.70
   3   0   6 1415.36   32.91
  -2  -5   3   31.60   11.02
  -1  -5   5   14.45   14.36
  -1  -4   2   33.19    8.25
   1  -3   3  243.33   13.66
   2   1  10   22.85   16.18
   3  -1   6   13.29   12.56
   3   1   6   10.65    8.44
  -6  -2  -2  210.08   10.17
  -3  -6   5    8.29   12.93
  -3  -5   2    9.01    7.54
  -1   2   0  120.47    6.09
   0  -4   3   96.75   12.41
   1  -4   6    6.17   15.01
   1  -4   7   65.75   19.23
   1  -1   1  123.88    6.33
   2  -3   5  230.32   18.16
   2  -3   6   24.37   10.85
   2  -3   7  507.68   28.12
   2  -2   3 1254.41   26.68
   3  -1   8  254.87   21.69
   3   0   8  101.44   15.95
   3   1   5   18.72    7.17
   3   1   7   27.38   10.17
  -2   1  -1  250.06    8.80
  -1  -5   4  151.72   16.00
   1  -4   5   28.03   10.82
   2   0   2  591.58   12.82
   3  -2   6  215.05   18.47
   3   0   4  519.10   16.83
   0  -5   6   99.12   19.56
   2  -3   4   -3.12   10.34
   2  -1   2  502.18   14.12
   2   3   6   12.42    5.20
   3  -2   5  783.74   27.05
   3  -2   7  228.31   18.26
   3  -2   8    1.86   16.40
   3  -1   4  167.92   11.50
  -3  -6   4  197.52   17.14
   0  -5   5  268.96   21.93
   0   4   4   10.90    2.52
   3   1   4  163.92    8.99
   3   1   9   14.04   13.51
  -4  -5   1   28.96    6.28
  -2  -6   5   16.89   13.97
  -1  -5   3  443.67   20.54
   0   3   2   28.42    3.18
   1  -3   2    3.22    6.58
   3  -2   4  252.17   16.42
  -2  -5   2  224.19   13.56
  -2  -1  -1  266.65    5.61
   0  -5   4  380.54   22.21
   2  -4   6   13.28   11.25
   2  -3   3   96.47   11.52
   2   3   5  213.07    7.17
   3  -3   6    6.97   13.19
   3  -3   7  143.80   16.88
   3  -1   3  201.69   11.74
  -2  -6   4  272.98   19.66
   2  -4   5  370.94   20.94
   2  -2   2  219.04   11.56
   3  -3   5   29.40   12.52
   3   2   5  677.91   16.11
   4  -1   8   10.87   15.71
   4   0   6  297.73   16.43
   4   0   8  506.81   25.67
  -3   1  -1 1109.61   20.50
  -1  -6   5   40.76   16.32
  -1  -4   1  164.35   10.42
   1  -5   5  139.11   19.19
   4  -2   6  159.75   18.53
   4  -2   7  348.32   24.31
   4  -1   5   97.64   11.48
   4   1   7   23.40    9.92
  -1   4   3   52.96    5.12
   2  -4   4    8.04    9.57
   3  -3   4    6.93   11.36
   3  -2   3  307.56   14.80
   4   1   6   20.58    9.68
   4   1   8   10.68   11.54
  -3  -5   1   60.65    7.68
  -3  -4   0   97.18    5.54
  -2   2   0  280.65   10.02
   0  -5   3  245.80   17.39
   1   1   1  122.01    2.24
   3  -4   6   -9.97   15.18
   4  -1   4  961.40   26.14
   4   1   9    8.14   12.51
  -2  -6   3   46.22   12.63
  -1  -6   4  176.59   17.87
  -1  -5   2  530.29   19.56
   1  -5   4   99.96   13.47
   3  -4   5  601.40   28.02
   3   1   3  195.81    8.25
   4  -3   6   15.87   14.98
   4  -3   7    9.87   12.17
   4   1   5  105.80   10.05
  -1  -3   0   14.28    3.33
   0  -6   5    8.96   15.11
   1  -4   2    4.67    9.05
   2  -5   5    6.26   14.53
   2  -3   2    6.97    7.50
   4  -2   4  159.06   13.13
   5  -1   7   30.89   15.90
   3  -3   3  978.33   26.87
   3  -1   2 1966.96   29.20
   5  -2   7  120.28   19.30
   5  -1   8   24.33   12.41
   5   0   8  151.92   18.25
  -5  -3  -1   15.05    3.12
  -3  -2  -1   13.82    2.18
   0  -6   4   -1.79   11.86
   1  -5   3    1.56   11.92
   3  -4   4  157.41   15.05
   4   2   7  342.07   15.69
   5  -2   6  100.42   14.14
   5   0   6   81.84   13.14
  -2  -5   1  588.83   17.06
  -1  -6   3   -0.25   10.38
   0  -5   2  154.19   13.21
   0  -4   1 1048.32   22.69
   2  -5   4   31.68   15.07
   2  -1   1  266.66    9.90
   3  -2   2  255.06   12.39
   3   0   2   47.79    5.83
   4  -3   4   17.57    9.34
   4  -1   3  612.06   19.22
   4   1   4  938.58   20.24
   4   2   6  167.55   11.16
   5  -2   5   -6.73   13.31
  -7  -3  -1  645.08   15.47
   4  -4   5  174.28   20.12
   4  -2   3    3.64    7.17
   5  -3   6   11.22   14.15
   5   1   7   45.73   11.70
   5   1   8   -1.57   11.27
   3  -4   3  218.13   18.29
   5  -3   5  513.61   26.82
   5  -1   4  916.92   27.10
   5   1   6  436.11   18.93
  -2  -4   0   35.79    5.24
   1  -6   4  162.37   19.13
   2  -4   2  193.48   13.69
   3  -3   2   34.86    9.79
   4  -4   4   31.09   14.12
   4  -3   3  989.96   29.68
   5  -2   4   19.29    9.20
   6  -1   7  148.20   19.70
  -1   3   2   43.83    4.95
   0  -6   3   -1.51   10.46
   2  -5   3   31.58   10.60
   3  -5   4   52.70   16.82
   4   2   5  202.81   10.57
   6  -2   6    2.10   15.59
   6  -1   6  465.13   24.87
   6   0   8   54.32   15.89
   1  -4   1 1159.22   25.84
   2  -3   1 1969.18   32.21
   5  -4   5   14.00   15.03
   5  -3   4   27.64   10.50
   5   1   5  279.78   14.43
   6   0   6    3.09   12.10
   6  -3   6    6.35   11.91
  -4  -2  -1  739.54   12.74
  -1  -6   2    5.84    9.49
  -1   4   4   80.63    6.26
   1  -6   3    7.08   12.82
   2  -6   4  357.66   24.68
   4  -4   3   12.79   13.37
   4  -2   2   33.68    7.20
   4  -1   2 1583.14   28.51
   5  -2   3  337.73   17.77
   5  -1   3  107.99   10.55
   6  -3   5  257.48   22.41
  -6  -2  -1  493.35   15.37
  -5  -2  -1 1293.61   20.59
  -5  -1  -1   14.86    5.81
   3  -5   3  180.62   18.61
   4  -5   4  253.52   23.53
   4   1   3  592.03   14.86
   5  -4   4   33.99   16.19
   5  -3   3  387.07   21.41
   6   1   7  146.59   15.17
   7  -1   7   26.46   15.58
   0  -5   1    3.82    8.18
   1  -2   0  133.16    7.67
   2  -5   2  126.68   15.23
   3  -2   1   16.27    7.19
   4  -3   2   40.88    9.32
   5   1   4  892.53   21.53
   6  -1   4   97.91   12.19
   6   1   6  450.17   20.54
  -2   3   2   21.43    5.35
   0  -6   2  224.64   16.38
   2  -4   1  239.19   15.22
   3  -1   1 1180.70   21.64
   4   0   2   64.22    7.38
   5   2   6   98.60    9.66
   6  -4   5  110.62   19.81
   6  -3   4    0.95   10.34
   7   0   8   -3.57   14.37
  -6   3   4    0.81    3.70
  -5  -2   9   98.13   16.51
  -5   0   8  335.14   15.83
  -5   1   7    8.32    5.50
  -3   1   5  130.72    5.98
  -1  -6   3    2.01   14.88
   0  -1   3  265.13   10.60
   1  -4   0  213.02   12.52
  -3  -1   7  275.97   15.94
  -2  -1   6  353.05   15.16
  -1  -4   5  602.28   26.62
  -1   1   0 1187.44   12.10
   1  -3   1  168.12    9.79
   1  -2   0  122.68    6.45
  -6  -1   9   62.58   13.30
  -4  -3   8    9.43   15.44
  -4  -2   8  399.60   22.88
  -4   1   6  558.73   12.65
  -3  -4   7   16.77   15.32
  -2  -7   1    6.93   13.24
  -2  -4   6   72.45   16.51
  -1  -6   2   -0.99   13.24
  -1  -5   4  185.09   18.05
  -1  -3   5  109.88   13.64
  -1  -2   5  814.11   23.95
  -1   1  -1  122.74    5.60
   0  -4   3   85.52   13.53
   1  -3  -1 2389.36   26.25
  -3  -2   7    7.16   11.90
  -3   0   6    3.69    5.65
  -2  -7   0  320.97   21.93
  -2  -5   5   17.47   14.90
  -2  -3   6   16.14   12.22
   0  -5   1    1.80   10.47
  -6  -2   9    4.38   13.82
  -1  -6   1    1.80   11.07
   0  -5  -1    5.48    7.85
   0  -2   3  131.96    9.75
  -5  -1   8   66.90   12.52
  -2  -6   3   41.36   15.65
  -1  -6   0  265.30   17.34
  -1  -4   4   80.23   13.66
  -1   1  -2    0.76    3.53
  -7  -1   9   39.29   13.92
  -5  -3   8   17.47   13.90
  -4  -4   7  256.88   22.21
  -1  -1   4  665.95   16.36
   0  -1   2 1542.95   19.97
  -6   0   8  102.20   11.11
  -5  -2   8   96.10   14.97
  -4  -1   7  101.37   12.28
  -3  -4   6   40.71   11.58
  -2  -5   4    7.57   12.27
  -2   2   0  291.70    8.72
  -1  -3   4    8.71    9.84
   0  -4  -3   87.69    5.95
  -7  -2   9   79.54   16.49
  -3  -7   0  155.51   18.13
  -3  -5   5  134.33   17.65
  -3  -1   6  900.88   23.01
  -1  -2   4   63.58    7.41
   0  -3  -4   21.93    1.78
   0  -3   2   25.08    5.83
   0  -1  -4 1700.22   17.57
  -4  -2   7  305.44   17.57
  -3  -3   6   27.27   11.84
  -2  -6   1   -7.12   11.53
  -2  -3   5   26.17    8.54
  -1  -4   3   56.36    9.53
  -1  -2  -6   -1.62    4.33
   0  -2   2   57.63    6.86
  -6  -3   8   -6.01   14.82
  -6  -1   8  317.97   18.00
  -6   1   7   97.22    7.95
  -5  -4   7  307.68   23.43
  -4   3   2    4.48    3.71
  -3  -6   3   32.37   11.67
  -2  -5   3   29.57   12.93
  -2  -2   5  712.08   21.38
  -1  -5   1  333.34   17.80
   0  -4   0    0.86    5.16
  -8  -2   9  143.95   18.95
  -8  -1   9   -3.32   11.28
  -6  -2   8    2.68   12.93
  -6   2   6  132.30    5.15
  -4  -4   6   47.08   14.81
  -2  -6  -1   10.17    8.83
  -2  -6   0    1.84    9.80
  -2  -4   4   21.75    8.54
  -1  -5  -3   -0.18    5.96
  -4  -7   0   26.06   14.08
  -4  -5   5  340.12   23.05
  -3  -6   2  343.86   21.89
  -3  -5   4   66.26   11.92
  -1  -4   2   20.32    9.13
  -1  -3   3 1384.19   28.44
  -7   0   8    1.48    8.73
  -5  -1   7   12.87    9.18
  -4   0   6   84.61    8.20
  -1  -5  -2    6.13    6.49
  -1  -5  -1   16.01    8.40
  -7  -3   8   -4.93   14.38
  -5  -2   7  404.02   21.06
  -4  -3   6   12.25   12.37
  -3  -6   1   22.95   11.91
  -2  -3   4    2.70    8.57
  -2   1   3   83.03    2.92
  -1  -1   3  699.40   14.88
   0  -2   1 1862.28   23.66
   0  -1   1   43.85    3.44
  -7  -2   8    1.35   13.10
  -7  -1   8  291.39   18.33
  -5  -4   6   74.64   15.81
  -5   1   6  130.96    7.66
  -3  -5   3    6.02   12.24
  -2  -4   3  720.68   24.18
  -5  -5   5   75.88   13.61
  -4  -5   4  286.37   20.79
  -4  -4   5    4.40   12.05
  -4  -1   6  573.19   19.28
  -3  -6   0  123.02   14.75
  -3  -4   4  125.19   14.57
  -2  -5   1  628.16   22.75
  -2  -2   4 1041.30   23.68
   0  -1  -5  364.91   10.24
  -3  -6  -1   -0.51    8.88
  -3  -2   5  221.01   12.99
  -1  -3   2   41.82    8.03
   0  -2  -5   81.67    4.01
  -8   0   8  367.17   17.99
  -6  -2   7  198.94   16.71
  -3  -6  -2   -2.32    9.01
  -1   2  -1 1984.82   23.24
   0  -3  -1  241.40    8.82
  -8  -2   8  152.59   17.59
  -8  -1   8  131.49   15.32
  -7   1   7  113.64    9.32
  -6  -4   6   74.47   16.12
  -5  -3   6   -1.74    8.45
  -4  -6   1   32.83   13.46
  -4   1   5  498.02   10.83
  -2  -4   2  125.97   12.20
  -1  -4   0  186.95   11.52
  -7  -3   7  480.52   25.72
  -5  -6   2   12.05   13.84
  -4  -5   3  169.91   17.13
  -4  -3   5  771.93   25.71
  -3  -3   4    5.20    8.74
  -2  -3   3  161.66   10.99
   0  -3  -3 1890.80   16.27
   0  -3  -2   27.07    4.11
   0  -2   0 1388.75   17.70
   0   1  -2 1442.67   18.13
  -5   0   6  937.81   21.25
  -5   3   4   20.17    2.24
  -4  -6   0  317.17   19.81
  -4  -4   4   45.34   12.35
  -1  -2   2   94.07    6.71
  -9  -2   8   73.14   16.71
  -7  -4   6    3.48   14.67
  -2  -5  -2  113.59   10.22
  -1  -4  -4   48.49    5.13
  -1  -4  -1 1073.19   21.31
  -1  -3   1 2163.92   29.73
  -9  -1   8   -3.95   12.03
  -8  -3   7  196.62   20.56
  -7  -2   7    5.30    9.05
  -6  -5   4   38.93   14.38
  -6  -3   6    5.28   11.61
  -5  -6   1   17.26   13.52
  -4  -6  -1   10.62   10.53
  -4  -2   5   -4.94    8.24
  -1  -4  -2    4.82    5.98
  -1  -1   2 2498.21   24.66
   0   1  -1   40.72    3.55
  -7  -1   7  121.62   14.13
  -5  -5   3  500.02   24.47
  -4  -6  -2   49.61   10.95
  -1  -4  -3  744.02   15.26
  -3  -5   0  272.73   16.30
  -3   3   2   -1.20    2.73
  -2  -3   2   24.75    7.13
  -2   2   2   27.70    2.20
 -10  -1   8  127.65   16.71
  -8  -2   7   90.95   15.71
  -7  -3   6   19.64   12.90
  -6   1   6   77.19    7.70
  -5  -4   4   58.06   10.42
  -4  -4   3  301.47   17.84
  -4  -3   4   19.85   10.09
  -3  -4   2   43.20    8.47
  -3  -3   3   -2.53    7.83
  -2  -1   3   82.30    6.64
  -8   1   7   67.79    8.99
  -7  -5   4    7.80   12.15
  -6  -6   1    2.00   12.93
  -5  -6  -1   34.67   12.46
  -4  -5   1   37.55   12.32
  -3  -1   4  435.58   13.52
  -2  -4   0   24.68    8.06
 -11  -1   8  179.28   19.18
  -8  -1   7   77.97   13.63
  -7   2   6   21.93    4.87
  -6  -5   3  105.35   13.61
  -6  -1   6   79.86   11.57
  -5  -6  -2  189.82   16.86
   0  -2  -6   67.83    4.39
  -9  -2   7  264.86   21.04
  -6  -6   0   32.23   14.12
  -6  -3   5   98.99   14.86
  -6   0   6  782.40   20.73
  -5  -2   5  433.47   18.58
  -3  -5  -2  400.72   16.82
  -8  -4   5   24.15   14.43
  -7  -2   6   36.25   12.95
  -6  -4   4   70.37   11.73
  -4  -5   0   37.33   11.07
  -3  -5  -3  174.07   12.52
  -3  -4   1  686.02   21.68
  -7  -5   3   20.64   10.65
  -6  -6  -1    6.05   12.12
  -5  -4   3    8.73    8.60
  -5  -3   4   17.98   10.64
  -4  -4   2  186.91   14.85
  -2  -4  -1  226.96   11.71
  -2  -3   1 1561.67   26.14
   1   0  -4  333.78    9.64
 -10  -2   7  200.67   19.96
  -9  -1   7   -3.13   11.11
  -7  -6   0   -1.58   14.70
  -5  -5   1  169.38   14.30
  -2  -2   2   24.35    4.64
  -7  -4   4   77.17   15.02
  -7  -3   5  245.21   18.53
  -7  -1   6  553.59   21.72
  -5   1   5  194.81    8.64
  -3  -3   2    2.73    5.64
  -8  -2   6   19.32   10.10
  -7  -6  -1   22.89   14.15
  -2  -4  -2  209.45   10.67
 -10  -1   7   25.78   10.08
  -7   0   6  269.70   14.83
  -7   1   6  516.99   15.70
  -6  -5   1  541.65   24.89
  -6  -4   3  281.38   17.26
  -5  -5   0   53.71   12.96
  -4  -5  -2  181.06   13.18
  -4  -1   4 1300.03   24.07
   1  -1  -5   28.85    4.13
   1  -1  -4  689.80    9.83
  -8  -4   4    1.71    9.89
  -8  -3   5  742.06   28.78
  -7  -6  -2   18.18   13.06
  -6  -3   4    0.03    7.48
  -5  -4   2   42.61    9.50
  -4  -4   1 1209.17   28.84
 -11  -1   7   22.77   14.47
  -9  -2   6  263.75   18.17
  -8  -5   2    4.98   14.90
  -8  -1   6  532.26   22.47
  -5  -2   4    6.17    8.23
  -1  -1   1  238.50    6.82
   1   1  -2 2580.06   24.53
  -9  -4   4   -4.47   14.05
  -9  -3   5  336.57   22.24
  -7  -5   1  114.54   16.44
  -7  -4   3  693.72   27.81
  -7  -2   5  359.15   19.39
  -6  -1   5    5.46    8.78
  -3  -1   3    9.77    3.64
  -2  -4  -4   -0.73    5.10
  -2  -3   0   43.68    5.39
  -1  -2   0  109.74    6.09
   1  -1  -6   20.76    4.27
  -7  -3   4   -7.15   11.26
  -6  -5   0  304.61   19.01
  -4  -3   2    5.11    7.77
  -4  -2   3  366.17   14.90
  -3  -4  -1    8.23    7.38
  -3  -3   1  289.23   12.92
  -2  -1   2 1456.61   19.34
   1   0  -2   81.41    3.70
 -10  -3   5  164.11   20.19
  -9  -1   6  225.05   17.32
  -8   0   6    2.70    9.51
  -6  -4   2   61.21   10.59
  -5  -5  -2   51.99   10.59
 -11  -2   6   46.46   12.71
  -8  -5   1    9.87   13.74
  -8  -4   3  329.73   20.16
  -8   1   6  534.83   17.82
  -6   2   5  723.37   13.07
  -5  -4   1  394.34   17.80
  -2  -2   1   75.80    5.74
  -7  -5   0  240.18   18.33
  -6  -5  -1   95.23   13.49
  -6  -3   3  339.02   18.43
  -5  -5  -3   63.13   11.12
  -5  -1   4  984.16   22.26
 -10  -1   6    3.97   12.95
  -9  -4   3   52.49   12.77
  -9   0   6  613.11   23.40
  -7  -1   5  113.22   10.95
  -6   1   5   -1.11    6.28
  -3  -4  -2   24.24    7.34
  -1  -3  -3  250.35    7.99
  -9  -3   4   31.05   14.81
  -6  -5  -2   27.94   11.47
  -6  -4   1   32.73   11.35
  -5  -3   2   17.59    9.00
  -2   3   2   27.71    3.27
  -1   3   1 2239.87   23.32
  -9   1   6  213.23   14.43
  -8  -4   2   58.87   14.40
  -7  -5  -1  358.02   20.45
  -7  -3   3  202.21   16.12
  -5  -2   3    9.27    7.21
  -4  -4  -1  499.73   18.28
 -12  -1   6  245.68   22.45
 -10  -3   4   -4.96   14.52
 -10   0   6  485.37   22.48
  -9  -5   0    2.07   15.45
  -8  -1   5  154.95   15.09
  -7  -2   4  141.95   12.40
  -6  -5  -3   23.09   10.56
  -4  -3   1   -1.58    5.43
  -3  -4  -3  240.87   11.67
  -3  -3   0   44.25    7.10
 -11  -2   5  272.79   23.18
  -9  -4   2   -0.53   13.96
  -8  -5  -1   95.01   15.68
  -7  -5  -2  165.27   16.17
   1   1  -1  233.76    6.68
   2   0  -4 3826.37   31.01
 -11   0   6  402.14   22.42
  -8  -3   3  236.46   18.53
  -7  -4   1  183.74   14.66
  -6  -3   2   36.81   11.13
  -6  -1   4  289.55   14.60
  -5   0   4   34.44    6.20
  -4  -2   2  248.42   12.05
  -2   0   2  347.22    7.65
  -1  -3  -4   25.11    4.17
 -12   0   6   19.70   13.87
 -10  -4   2  -12.15   11.23
 -10   1   6   -0.29    8.80
  -9  -5  -1   10.16   11.32
  -9  -1   5  119.85   15.34
  -8  -5  -2  118.23   16.34
  -8  -2   4   57.20   10.66
  -7  -5  -3   64.85   13.27
  -4  -4  -2   65.74    9.49
  -1  -2  -1 1910.51   19.40
 -13   0   6  231.19   21.76
  -9  -3   3  824.70   30.58
  -8  -4   1  627.61   26.19
  -5  -4  -1  919.16   24.59
  -3  -2   1 1260.92   21.80
  -3   1   3    7.69    2.56
 -11   1   6  139.66   15.44
 -10  -1   5    7.21   13.25
  -9  -2   4    3.82   11.74
  -8  -5  -3  202.57   17.69
  -7  -3   2    1.56   10.28
  -5  -3   1  855.66   22.94
  -3   3   3    3.53    1.97
  -2  -3  -2    0.60    4.56
  -2  -2   0  276.47    9.52
 -11  -3   3  201.39   21.40
 -11  -1   5   10.34   14.81
 -10  -2   4  262.20   20.55
  -4  -4  -3   -7.68    7.18
  -4  -3   0    3.40    6.56
  -1  -3  -5 1194.86   14.00
   0  -1  -1   42.95    2.00
 -12  -1   5   29.96   16.50
 -10  -4   1   84.43   13.63
  -7  -2   3  869.05   26.32
  -6  -4  -1  392.62   19.26
  -5  -4  -2   37.27    9.72
  -5   1   4  986.29   17.19
  -2   4   2  107.99    7.16
   0  -2  -3  134.22    3.77
 -11  -2   4   93.58   14.49
  -8  -3   2    4.65   10.95
  -6  -3   1  942.92   26.38
  -6   0   4 1445.96   25.90
  -5  -2   2  285.78   13.28
   2   1  -2 1511.38   19.76
  -8   1   5  164.29   12.08
  -4  -4  -4   24.00    7.62
  -9  -3   2   -0.94    8.86
  -7  -4  -1   35.78   12.20
  -1  -1   0 1177.42   12.93
 -11  -3   2   -3.33   15.43
 -10  -3   2   22.07   10.83
  -7  -3   1  447.35   21.20
  -5  -4  -3  228.49   13.98
   2  -1  -5    2.67    3.13
  -9  -2   3   87.27   12.55
  -8  -4  -1   73.33   12.04
  -8   2   5   35.67    7.24
  -6  -2   2    9.10    6.83
  -6  -1   3  281.91   13.76
  -5   2   4    5.14    3.72
  -5   3   4   20.74    2.68
   0   3   1  245.99    8.85
   1   2   0  115.16    6.06
 -10  -4  -1  241.59   21.35
 -10  -2   3   62.98   14.90
  -9  -4  -1  455.09   24.10
  -7  -4  -2   22.84   12.12
  -5  -4  -4   22.40    8.87
  -4  -1   2  293.90   11.44
  -3  -3  -2   30.98    6.09
 -12  -2   3  250.53   20.73
 -12  -1   4  133.33   19.80
 -11  -1   4   24.33   12.02
 -10   1   5   -1.07   10.94
  -6  -4  -3  682.09   23.51
 -13   1   5   58.18   15.98
 -12   1   5   42.42   15.68
 -11   1   5   27.49   12.79
  -9  -3   1  130.59   14.29
  -9   2   5  105.67   11.97
  -8  -4  -2   31.18   12.37
  -7  -2   2  960.23   26.44
  -6   1   4  296.37   11.68
  -5  -4  -5    4.66    8.06
 -10  -4  -2   39.11   16.17
  -9  -4  -2   28.15   10.77
  -8   0   4  530.56   20.36
  -7  -4  -3  268.80   17.98
  -7  -1   3   -0.75    7.05
  -6  -4  -4   24.80   10.32
  -5  -2   1  466.18   17.03
  -3   4   3  952.97   12.94
  -2  -3  -4    5.48    5.10
  -8  -4  -3   40.81   13.50
  -8  -2   2  126.86   12.61
  -7  -3   0   39.66    9.41
  -2  -2  -1  268.41    8.83
  -1   3   2   42.72    4.46
   3   0  -4  885.33   16.03
 -11   2   5  254.74   17.95
  -9  -4  -3   32.27   14.24
  -9  -2   2   88.52   14.87
  -9   0   4   14.51   10.89
  -8  -3   0   13.15   12.68
  -8  -1   3  114.47   13.46
  -7  -4  -4   61.82   12.76
  -3   0   2 6274.08   37.06
 -13   0   4   46.57   17.49
 -12  -2   2   55.24   17.38
 -12   0   4  394.03   25.09
 -10  -2   2   28.43   10.64
 -10   0   4  583.35   25.29
  -9  -4  -4   16.00   13.44
  -9  -3   0   14.75   13.42
  -8  -4  -4   18.49   12.54
  -7  -4  -5  314.50   19.10
  -4  -3  -2   49.77    8.53
  -3  -3  -3  988.13   20.00
  -1   4   2   23.07    5.86
   2  -1  -4   77.94    3.82
 -11  -3   0   16.56   11.62
 -11  -1   3   21.92   16.06
 -10  -3   0  -10.16    9.58
 -10  -1   3  121.13   16.99
  -7   1   4   41.38    7.98
  -6  -2   1   13.09    7.07
  -4   1   3  197.04    7.52
   2   1  -1 1281.01   16.91
  -4  -2   0 1410.35   24.72
  -2  -3  -5  229.08    9.32
  -8   1   4  646.61   21.07
  -7  -2   1  292.29   16.79
  -5  -3  -2   -2.43    7.86
   3   1  -2  161.14    8.35
  -1   5   0  176.40   14.57
   0   1   6  307.12   17.58
   0   3   7   30.77   17.26
   0   6  -1   29.58   11.18
   1  -1   3    1.68    2.07
   1   0   6   69.50    9.43
   1   2  -4   59.21    3.64
   1   3   8   -5.95   17.96
  -1   1   3  722.31   17.53
  -1   2   5  776.64   25.13
   3   2   9   11.94   18.61
  -1   1   2 2557.70   28.00
  -1   3  -1  179.55    8.29
  -1   3   5   87.90   15.35
   0   5  -2  154.68   10.46
   5  -3   2   -3.91    4.29
  -1   2   4   61.26   10.68
  -1   5   2  570.14   24.80
   0   4   6   72.21   20.38
   0   6   0  689.76   26.95
   0   6   3    3.78   16.73
   1   4  -4   84.01    4.15
   1   7   1    7.54   17.06
   2  -1   5   10.02    4.80
   2   2   8   12.70   16.02
   4  -1   7   13.42    7.57
  -1   3   4   -1.42   10.82
   0   1   5  341.06   16.03
   0   3   6    0.13   15.93
   0   6   1   44.81   15.60
   1   2   7   72.85   17.56
   1   4   7   51.14   22.92
   2   3   8   15.43   21.40
  -1   4   3   71.66   14.21
   3  -1   6    6.25    6.51
   3   1   8  271.80   21.52
  -1   2   0  126.99    6.75
  -1   2   3   81.21    8.20
  -1   4   2   29.18   11.38
  -1   2   2   91.10    8.68
   0   5  -1    1.35    8.49
   1   1   6  898.98   26.70
   2   1  -5    6.05    4.92
   2   1   7  104.60   14.61
   3   2   8   -4.47   17.51
   3   3   8    9.42   20.92
  -1   2   1  257.76    9.99
  -1   3   2   46.09    7.37
   0   2   5   80.01   11.17
   0   3   5  831.27   29.28
   1   4   6    4.84   13.13
   1   5  -3  443.57   14.03
   1   6  -1   10.34   10.71
   1   6   3   -1.96   17.91
   2   0   6  231.75   13.21
   2   4   7   -0.73   16.57
   2   7   0  273.58   24.02
   2   7   1    1.09   17.57
   0   0   2  696.77   10.84
   0   1   4 1708.13   28.94
   0   4  -2  110.74    7.81
   0   5   1    7.25   11.94
   1   3   6   24.61   16.76
   2   2   7   15.24   15.91
   4   1   8   13.94   14.47
   1   1  -4  663.38   12.13
   1   6   1   65.81   15.56
   0   3   4   26.75   11.72
   0   4   3   87.61   14.51
   1  -1  -1  221.89    7.01
   1   4   5   25.45   16.36
   1   5   4  135.51   17.27
   4   2   8   25.14   17.84
   0   2   4   10.71    6.15
   2   4   6    5.77   13.02
   2   5   5   38.07   21.77
   3   1   7   16.60   13.34
   4  -3   2   39.06    4.81
   5   1   8   13.39   16.73
   0   4  -1 1010.64   21.86
   0   4   2  108.77   13.54
   1   5  -2  518.97   17.84
   1   5   3    0.07   15.30
   2   6  -2  169.24   14.66
   3   2   7  204.94   22.10
   3   7   0  157.03   20.46
   1   2   5   49.94   12.25
   1   4   4   57.04   14.77
   2   3   6   29.82   12.57
   5   2   8   60.16   21.32
   0   4   0    0.79    5.13
   1  -1   2   -0.65    0.98
   2  -1   4   -2.47    3.18
   2   5   4   21.25   17.89
   2   6  -1    2.51   11.06
   2   6   1    3.05   15.19
   3   4   6    4.34   18.98
   4  -1   6   26.70    6.59
   0   3  -2   24.91    3.82
   1   5  -1  311.98   16.39
   1   5   1   14.91   13.12
   2   2  -6   87.11    6.18
   2   6   0    7.79    9.62
   3   5   5   47.81   16.31
   3   6   3   12.71   20.60
   4   1   7   10.15   13.85
   4   3   7    6.83   19.89
   6   1   8  134.21   20.00
   6   2   8   41.56   22.06
   1   5   0  168.10   13.41
   3  -1   5   25.25    6.19
   4   2   7  374.20   26.71
   2   5   3   27.59   12.20
   3   3   6    5.93   11.80
   3   6   2   16.15   17.46
   0   1   2 1433.54   20.47
   0   2   2   60.50    7.77
   0   3   1  223.19   11.99
   1   1   4  959.79   21.95
   1   2   4   48.95   10.57
   1   4  -3   57.29    6.13
   2   4   4    0.94   14.27
   3   1   6   13.05   11.85
   3   5   4   45.10   17.96
   5   3   7  185.42   25.86
   0   3  -1  243.69    9.50
   1   4   2   -2.83   10.12
   3   6  -2  360.13   19.95
   5   1   7   26.70   15.37
   5   2   7  135.16   22.17
   2   5  -3   28.30    7.09
   3   6  -1   30.58   12.86
   4   3   6   -0.84   17.75
   1   1  -5   32.24    4.71
   2   5   1  275.26   20.06
   3   5   3  167.88   21.12
   4   5   4  278.41   26.35
   4   6   2   43.92   18.87
   5  -1   6  441.77   16.48
   0   2   1 1747.63   24.56
   2   3   4    5.10   12.61
   2   4   3 1057.50   33.12
   2   5  -2  246.12   14.68
   2   5   0  540.69   22.82
   3   3   5   48.73   15.58
   4   4   5  160.18   21.57
   6   1   7  152.12   19.44
   6   2   7    6.96   18.68
   0   1   1   36.47    4.36
   1   2   3  948.02   23.78
   1   4  -2   31.09    6.27
   1   4   0  198.43   13.25
   2   5  -1  622.92   22.60
   3   4   4  159.82   16.90
   4   1   6   24.91   13.61
   4   6   1    5.62   16.08
   0   0  -2  712.16   10.32
   0   2  -2   54.28    3.01
   1   3   2   -4.48    8.01
   1   4  -1  170.69   11.20
   5   5   4  166.96   24.94
   1   1   3    2.40    4.01
   2   2   4  545.65   21.55
   4   5   3  404.21   24.78
   4   6  -1   39.77   13.52
   5  -2   5   -1.14    4.42
   5   4   5    5.71   18.11
   7   1   7   27.66   17.96
   0   2  -1 1762.37   18.07
   2   1   4   -0.01    7.03
   3   5   1  601.83   27.56
   4   3   5  409.69   24.10
   4   4   4   35.41   16.45
   4   6  -2  317.64   19.65
   5   0   6   91.72   13.37
   5   2   6   92.70   18.83
   1   3  -4    6.45    2.41
   2   3   3   93.54   11.51
   3  -3   2   25.68    3.76
   3   3   4    2.71   12.13
   3   4   3  207.46   17.09
   5   6   1   38.14   13.79
   6  -1   6  458.90   19.06
   6   4   5  112.25   21.59
   8   1   7    1.24   19.08
   1   3   1  162.67   10.23
   2   4   1  239.14   16.68
   3   5   0  262.71   19.05
   5   5   3   81.69   18.89
   5   6   0  331.38   24.20
   7   3   6  -12.33   20.24
   1   2   2  969.81   21.61
   6   2   6   17.32   16.72
   9   1   7  -11.97   19.05
   3   4   2   30.49   13.24
   3   5  -3    4.23    7.97
   3   5  -2   16.69   11.16
   3   5  -1   55.72   12.95
   5   6  -1   21.52   15.31
   1   3   0   20.66    6.61
   2   4   0   36.41   10.45
   3   2   4  256.21   16.14
   4   3   4   30.99   15.10
   4   4   3    2.68   10.76
   4   5   1   78.33   16.57
   5   5   2   43.04   17.81
   5   6  -2   27.73   13.31
   6   5   3   32.44   15.84
   7   2   6  123.16   22.62
   0   0   0    0.00    0.00
_computing_structure_solution     'SHELXT 2018/2 (Sheldrick, 2018)'
;
_shelx_hkl_checksum     10210
_shelx_res_file
;
TITL MS_2BAA-01 in P2(1)/c
    MS_2BAA-01_a.res
    created by SHELXL-2019/3 at 13:58:13 on 11-Jun-2024
CELL  0.71073  10.3729   5.1899   7.5567   90.000   99.943   90.000
ZERR    4.000   0.0041   0.0014   0.0032    0.000    0.033    0.000
LATT  1
SYMM -X, 1/2+Y, 1/2-Z
SFAC C H BR N O
UNIT 8 16 4 4 4
L.S. 10
BOND $h
CONF
TEMP -180.15
SIZE 0.11 0.09 0.04
LIST 4
ACTA
OMIT -3 54
HTAB N1 Br1
EQIV $1 x, y+1, z
HTAB N1 O1_$1
EQIV $2 -x+2, -y+1, -z+1
HTAB N1 O1_$2
EQIV $3 x, y-1, z
HTAB C2 Br1_$3
EQIV $4 x, -y+1/2, z+1/2
HTAB C2 O1_$4
FMAP 2
PLAN 20
WGHT    0.041700    0.056900
FVAR       0.51563
BR1   3    0.611796    0.825817    0.686532    11.00000    0.01411    0.01458 =
         0.01913    0.00064    0.00526    0.00213
O1    5    0.868087    0.294488    0.554135    11.00000    0.01687    0.01286 =
         0.02596   -0.00054    0.00779    0.00024
N1    4    0.885488    0.727102    0.581343    11.00000    0.01352    0.01531 =
         0.02509   -0.00236    0.00814    0.00081
H1N   2    0.853879    0.862972    0.607850    11.00000   -1.50000
H2N   2    0.950340    0.735010    0.550151    11.00000   -1.50000
C1    1    0.825731    0.506021    0.596164    11.00000    0.01139    0.01671 =
         0.01349    0.00337    0.00126    0.00295
C2    1    0.699680    0.497440    0.670872    11.00000    0.01468    0.01279 =
         0.02159    0.00065    0.00629    0.00119
AFIX  23
H2A   2    0.718682    0.421332    0.792727    11.00000   -1.20000
H2B   2    0.638276    0.380045    0.594915    11.00000   -1.20000
AFIX   0
HKLF 4
REM  MS_2BAA-01 in P2(1)/c
REM wR2 = 0.0682, GooF = S = 1.044, Restrained GooF = 1.044 for all data
REM R1 = 0.0275 for 731 Fo > 4sig(Fo) and 0.0362 for all 879 data
REM 52 parameters refined using 0 restraints
END
WGHT      0.0417      0.0569
REM Highest difference peak  0.584,  deepest hole -0.506,  1-sigma level  0.132
Q1    1   0.6260  0.9612  0.5424  11.00000  0.05    0.58
Q2    1   0.6203  0.9882  0.8116  11.00000  0.05    0.53
Q3    1   0.6022  0.6625  0.8174  11.00000  0.05    0.50
Q4    1   0.7021  0.8641  0.8418  11.00000  0.05    0.50
Q5    1   0.5806  0.1799  0.4790  11.00000  0.05    0.49
Q6    1   0.5070  0.6948  0.5619  11.00000  0.05    0.46
Q7    1   0.5231  0.8447  0.5191  11.00000  0.05    0.44
Q8    1   1.0350  0.8456  0.6580  11.00000  0.05    0.36
Q9    1   0.6278  1.0423  0.6566  11.00000  0.05    0.36
Q10   1   0.5170  0.2528  0.5869  11.00000  0.05    0.35
Q11   1   0.8265  0.4993  0.4097  11.00000  0.05    0.35
Q12   1   0.6523  0.6313  0.5957  11.00000  0.05    0.35
Q13   1   0.8842  1.0894  0.6876  11.00000  0.05    0.34
Q14   1   0.7159  0.5158  0.4538  11.00000  0.05    0.34
Q15   1   0.7959  0.8334  0.6958  11.00000  0.05    0.34
Q16   1   0.6376  0.5017  0.9080  11.00000  0.05    0.33
Q17   1   0.5497  0.6031  0.6801  11.00000  0.05    0.33
Q18   1   0.7479  0.5058  0.5979  11.00000  0.05    0.33
Q19   1   0.8072  0.1523  0.6473  11.00000  0.05    0.32
Q20   1   0.5789  0.3619  0.8300  11.00000  0.05    0.32
;
_shelx_res_checksum     79635
