# Supplementary material for: 2-Bromo­acetamide
Source: IUCrdata. 2024 Sep 30;9(Pt 9):x240863. doi: 10.1107/S2414314624008630 (PMC11451030; doi:10.1107/S2414314624008630)
Supplement: Supplementary file 2 [file x-09-x240863-Isup2.hkl]

data_I                                                                          
_shelx_title ' MS_2BAA-01 in P2(1)/c'                                           
_shelx_refln_list_code          4                                               
_shelx_F_calc_maximum      196.76                                               
_exptl_crystal_F_000       264.00                                               
_reflns_d_resolution_high  0.7834                                               
                                                                                
loop_                                                                           
 _space_group_symop_operation_xyz                                               
 'x, y, z'                                                                      
 '-x, y+1/2, -z+1/2'                                                            
 '-x, -y, -z'                                                                   
 'x, -y-1/2, z-1/2'                                                             
                                                                                
_cell_length_a    10.3729                                                       
_cell_length_b     5.1899                                                       
_cell_length_c     7.5567                                                       
_cell_angle_alpha  90.000                                                       
_cell_angle_beta   99.943                                                       
_cell_angle_gamma  90.000                                                       
                                                                                
_shelx_F_squared_multiplier     1.000                                           
                                                                                
loop_                                                                           
 _refln_index_h                                                                 
 _refln_index_k                                                                 
 _refln_index_l                                                                 
 _refln_F_squared_calc                                                          
 _refln_F_squared_meas                                                          
 _refln_F_squared_sigma                                                         
 _refln_observed_status                                                         
   1   0   0       3197.18       3051.96        26.59 o                         
   2   0   0         70.81         50.07         6.55 o                         
   3   0   0        795.53        811.56        17.99 o                         
   4   0   0      19901.85      20372.99       190.74 o                         
   5   0   0       3918.64       4108.15       185.67 o                         
   6   0   0        885.49        734.13        33.78 o                         
   7   0   0         41.46         66.14        18.12 o                         
   8   0   0       3814.27       4155.34        99.65 o                         
   9   0   0       3766.69       4109.82       115.50 o                         
  10   0   0       2183.53       2431.60       102.26 o                         
  11   0   0         88.28         36.29        39.35 o                         
  12   0   0        983.36       1071.82        57.92 o                         
  13   0   0       1171.44       1216.66        67.35 o                         
   1   1   0       4614.87       4557.73        40.05 o                         
   2   1   0      10236.00      10916.44        69.01 o                         
   3   1   0       8056.45       8069.96       115.87 o                         
   4   1   0        520.86        558.05        37.26 o                         
   5   1   0        447.63        444.58        23.19 o                         
   6   1   0       4709.44       4944.51       180.36 o                         
   7   1   0       4777.94       5017.72        79.87 o                         
   8   1   0       1008.91       1045.41        37.93 o                         
   9   1   0         15.27          6.25        23.11 o                         
  10   1   0       1154.83       1251.19        47.09 o                         
  11   1   0       2128.99       2322.34        48.62 o                         
  12   1   0        725.50        735.98        36.93 o                         
   0   2   0       5035.22       4912.48        36.63 o                         
   1   2   0        461.56        449.26         5.35 o                         
   2   2   0        952.86       1065.09        12.81 o                         
   3   2   0         99.43         80.61         7.05 o                         
   4   2   0       5560.36       5461.91       112.98 o                         
   5   2   0       1074.62       1057.18        27.58 o                         
   6   2   0       1085.56       1197.25        32.11 o                         
   7   2   0         16.39         -3.68        14.59 o                         
   8   2   0       2533.19       2611.02        50.97 o                         
   9   2   0        357.81        366.39        23.17 o                         
  10   2   0        367.15        416.25        27.03 o                         
  11   2   0        145.17        193.05        27.63 o                         
  12   2   0        340.69        321.60        40.39 o                         
   1   3   0         70.82         67.05         4.36 o                         
   2   3   0        183.80        180.35         5.64 o                         
   3   3   0        164.29        178.44         6.54 o                         
   4   3   0          3.07          5.88         4.59 o                         
   5   3   0          4.33          9.17         5.76 o                         
   6   3   0         55.52         52.79         7.24 o                         
   7   3   0        157.75        143.89        10.07 o                         
   8   3   0          3.69         13.06        12.23 o                         
   9   3   0         25.58         47.73        24.42 o                         
  10   3   0          5.05          5.31        20.83 o                         
  11   3   0         85.89         64.87        29.15 o                         
   0   4   0          8.29         10.53         7.15 o                         
   1   4   0        743.04        751.36        14.51 o                         
   2   4   0        112.96        116.34         7.11 o                         
   3   4   0        395.52        380.41        11.34 o                         
   4   4   0        135.57        138.16        10.18 o                         
   5   4   0        711.76        718.56        19.06 o                         
   6   4   0        149.89        147.61        12.66 o                         
   7   4   0        207.20        168.37        14.78 o                         
   8   4   0        242.31        204.54        28.43 o                         
   9   4   0        195.90        137.93        28.42 o                         
  10   4   0          8.85         30.90        28.04 o                         
   1   5   0        604.07        635.24        19.08 o                         
   2   5   0       1930.79       2053.68        28.00 o                         
   3   5   0        894.61        989.59        25.56 o                         
   4   5   0        133.84        137.17        17.07 o                         
   5   5   0        167.89        214.91        20.61 o                         
   6   5   0       1023.76       1072.59        33.41 o                         
   7   5   0        781.40        856.51        37.15 o                         
   8   5   0        320.56        222.16        37.38 o                         
   0   6   0       2345.02       2470.36       121.00 o                         
   1   6   0       1144.23       1038.10        45.66 o                         
   2   6   0          1.17         10.65        15.12 o                         
   3   6   0        471.94        451.42        23.91 o                         
   4   6   0       1233.61       1209.80        37.15 o                         
   5   6   0       1250.55       1382.47        42.91 o                         
 -13   1   1          4.83         25.24        25.17 o                         
 -12   1   1        107.77         88.62        25.56 o                         
 -11   1   1        411.69        471.79        27.71 o                         
 -10   1   1        390.14        432.01        32.45 o                         
  -9   1   1        228.43        204.79        12.76 o                         
  -8   1   1          3.73         -1.93         9.92 o                         
  -7   1   1        878.46        789.62        28.17 o                         
  -6   1   1       3141.05       2999.34        54.74 o                         
  -5   1   1        731.83        899.02        35.09 o                         
  -4   1   1        127.76        130.21        12.00 o                         
  -3   1   1        749.97        836.34        12.63 o                         
  -2   1   1       4405.90       4540.92        51.05 o                         
  -1   1   1        853.50        895.56         8.05 o                         
   0   1   1        164.75        158.21         3.00 o                         
   1   1   1        485.04        479.50         7.74 o                         
   2   1   1        958.24        973.79        11.81 o                         
   3   1   1       4186.94       4249.76        52.41 o                         
   4   1   1        657.74        688.80        19.93 o                         
   5   1   1         54.93         51.72         6.55 o                         
   6   1   1        512.09        504.79        29.63 o                         
   7   1   1       2014.97       2114.71        48.38 o                         
   8   1   1        569.24        623.74        28.75 o                         
   9   1   1          1.28         -4.80        20.03 o                         
  10   1   1         67.31         52.22        28.26 o                         
  11   1   1        208.06        244.02        36.31 o                         
  12   1   1        313.82        318.51        32.51 o                         
 -12   2   1        985.09       1026.54        48.62 o                         
 -11   2   1        102.96         98.77        22.29 o                         
 -10   2   1        341.37        312.38        22.72 o                         
  -9   2   1       1612.25       1602.41        52.23 o                         
  -8   2   1       2957.00       2714.94        59.17 o                         
  -7   2   1       1091.01       1086.02        31.49 o                         
  -6   2   1         62.24         64.92         6.64 o                         
  -5   2   1       1745.75       1731.52        30.44 o                         
  -4   2   1       5954.78       5295.33       147.98 o                         
  -3   2   1       4516.94       4622.35        44.44 o                         
  -2   2   1        278.08        286.95         6.41 o                         
  -1   2   1       1013.40       1004.54        10.30 o                         
   0   2   1       6943.24       6798.25        41.49 o                         
   1   2   1       7390.63       7226.39        60.98 o                         
   2   2   1       1243.11       1090.24        33.11 o                         
   3   2   1         55.78         54.77         4.61 o                         
   4   2   1       2755.17       2707.94        41.38 o                         
   5   2   1       4906.56       4807.92       105.45 o                         
   6   2   1       1780.69       1823.70        34.00 o                         
   7   2   1        140.83        195.88        32.90 o                         
   8   2   1        578.13        631.46        34.28 o                         
   9   2   1       2064.64       2391.25        82.52 o                         
  10   2   1       1198.68       1203.02        40.11 o                         
  11   2   1        312.08        309.01        27.07 o                         
  12   2   1         26.27         42.99        60.67 o                         
 -11   3   1       1266.19       1261.90        69.75 o                         
 -10   3   1       2505.49       2528.57       123.18 o                         
  -9   3   1        548.83        513.43        32.65 o                         
  -8   3   1       1025.15       1011.77        36.71 o                         
  -7   3   1       1610.69       1674.56        49.04 o                         
  -6   3   1       3725.10       3656.63        50.68 o                         
  -5   3   1       3332.93       3480.85        46.24 o                         
  -4   3   1         12.62          8.72         5.04 o                         
  -3   3   1       1133.93       1012.97        12.16 o                         
  -2   3   1       6280.68       5862.91        25.11 o                         
  -1   3   1       8329.56       8492.12        85.40 o                         
   0   3   1        885.66        894.33        10.67 o                         
   1   3   1        650.02        648.52        12.08 o                         
   2   3   1       6640.98       6381.50       215.68 o                         
   3   3   1       5411.81       5414.15        75.95 o                         
   4   3   1       1377.61       1354.43        23.25 o                         
   5   3   1         74.41         85.20         6.31 o                         
   6   3   1       1979.78       1798.24        52.94 o                         
   7   3   1       2687.25       2455.60        25.92 o                         
   8   3   1       1573.59       1419.39        28.62 o                         
   9   3   1        953.70       1063.57        49.73 o                         
  10   3   1        281.60        286.65        32.42 o                         
  11   3   1       1566.32       1648.72        63.75 o                         
 -10   4   1        275.46        290.16        24.97 o                         
  -9   4   1       1298.19       1175.68        51.19 o                         
  -8   4   1       2385.42       2419.39        47.41 o                         
  -7   4   1        716.68        672.67        24.80 o                         
  -6   4   1         63.72         73.17         8.93 o                         
  -5   4   1       1441.40       1530.35        30.01 o                         
  -4   4   1       4261.72       4486.71        58.68 o                         
  -3   4   1       2531.52       2593.04        36.46 o                         
  -2   4   1         86.49         81.82         9.19 o                         
  -1   4   1        596.00        616.80        13.08 o                         
   0   4   1       3809.59       3632.21        55.12 o                         
   1   4   1       4372.69       4315.45        59.52 o                         
   2   4   1        832.59        847.45        12.53 o                         
   3   4   1         14.67         23.76         8.07 o                         
   4   4   1       1751.73       1702.95        46.77 o                         
   5   4   1       3754.45       3753.12        73.09 o                         
   6   4   1       1293.19       1419.07        35.76 o                         
   7   4   1        119.60        134.36        23.13 o                         
   8   4   1        317.46        287.88        29.70 o                         
   9   4   1       1708.16       1620.36        49.22 o                         
  10   4   1        954.78        896.62        49.25 o                         
  -8   5   1         67.73         47.62        26.59 o                         
  -7   5   1        417.08        447.02        31.81 o                         
  -6   5   1       1834.52       1973.80        38.74 o                         
  -5   5   1        584.76        652.34        30.58 o                         
  -4   5   1         98.32        106.88        12.53 o                         
  -3   5   1        187.51        209.24        14.49 o                         
  -2   5   1       2103.44       2261.85        28.71 o                         
  -1   5   1       1106.43       1208.20        25.27 o                         
   0   5   1          8.31          8.13        10.47 o                         
   1   5   1         55.78         57.42        13.06 o                         
   2   5   1        955.75        971.18        27.90 o                         
   3   5   1       2013.23       2109.49        41.93 o                         
   4   5   1        275.60        337.76        20.74 o                         
   5   5   1        142.39        164.34        21.96 o                         
   6   5   1        390.53        391.88        22.12 o                         
   7   5   1       1385.56       1318.12        35.30 o                         
   8   5   1        354.69        349.21        31.95 o                         
  -5   6   1         47.42         41.47        18.87 o                         
  -4   6   1        144.71        148.53        19.09 o                         
  -3   6   1         95.38        100.05        15.23 o                         
  -2   6   1          1.16         -3.89        16.22 o                         
  -1   6   1         24.16         28.39        19.30 o                         
   0   6   1        122.01        121.87        20.07 o                         
   1   6   1        183.86        216.26        30.70 o                         
   2   6   1         29.07          6.62        16.50 o                         
   3   6   1          0.09         10.72        15.15 o                         
   4   6   1         37.39         59.91        19.38 o                         
   5   6   1        150.66        161.29        19.98 o                         
 -13   0   2       1593.12       1671.87        70.29 o                         
 -12   0   2       1734.95       1859.31        70.54 o                         
 -11   0   2       1795.92       1729.45        51.15 o                         
 -10   0   2         85.74         96.20        28.10 o                         
  -9   0   2       2400.00       2153.22        61.97 o                         
  -8   0   2       4170.35       3610.42        94.52 o                         
  -7   0   2       5313.77       5461.98       114.98 o                         
  -6   0   2          8.00         20.90        18.36 o                         
  -5   0   2        292.14        257.75        17.77 o                         
  -4   0   2       3850.41       3934.66        63.88 o                         
  -3   0   2      23918.46      23709.92       126.45 o                         
  -2   0   2       1350.42       1321.10        13.78 o                         
  -1   0   2        316.07        308.29         9.80 o                         
   0   0   2       2882.59       2677.50        19.09 o                         
   1   0   2      38713.14      36982.43       153.02 o                         
   2   0   2       2314.89       2247.60        20.28 o                         
   3   0   2        193.26        174.12        11.73 o                         
   4   0   2        243.70        226.34        21.37 o                         
   5   0   2       9875.48      10195.31        72.63 o                         
   6   0   2       3429.50       3455.26        57.72 o                         
   7   0   2       1103.14       1147.39        68.08 o                         
   8   0   2         65.46         48.86        23.85 o                         
   9   0   2       1902.24       1823.02        57.04 o                         
  10   0   2       2533.69       2464.02       168.40 o                         
  11   0   2       1483.39       1594.38        99.22 o                         
  12   0   2         71.66         24.72        45.20 o                         
 -13   1   2        293.04        287.28        27.10 o                         
 -12   1   2        142.22        143.11        23.58 o                         
 -11   1   2        972.14        994.61        43.99 o                         
 -10   1   2       2816.21       2905.67        77.79 o                         
  -9   1   2       1877.75       1790.49        40.21 o                         
  -8   1   2         16.32         20.95        12.18 o                         
  -7   1   2       1177.25       1145.59        26.65 o                         
  -6   1   2       5212.34       5419.85        41.87 o                         
  -5   1   2       6060.72       6270.18        93.78 o                         
  -4   1   2       1138.89       1104.46        21.04 o                         
  -3   1   2        568.12        597.19        13.00 o                         
  -2   1   2       5865.35       5664.95        43.17 o                         
  -1   1   2       9592.04       9637.14        35.90 o                         
   0   1   2       5830.72       5626.00        33.92 o                         
   1   1   2          2.59          0.15         2.67 o                         
   2   1   2       1915.19       1893.44        21.23 o                         
   3   1   2       7103.92       7442.52        86.18 o                         
   4   1   2       5932.39       6029.69        38.54 o                         
   5   1   2        378.31        357.40        18.58 o                         
   6   1   2         90.83         93.19         9.46 o                         
   7   1   2       2648.55       2584.11        34.53 o                         
   8   1   2       3229.43       3278.65        65.41 o                         
   9   1   2        724.58        767.72        38.27 o                         
  10   1   2         68.24         73.93        27.13 o                         
  11   1   2        563.64        623.93        54.05 o                         
  12   1   2       1228.40       1175.13        52.20 o                         
 -12   2   2        225.10        219.46        35.05 o                         
 -11   2   2        670.18        709.66        31.11 o                         
 -10   2   2        123.24        100.29        15.16 o                         
  -9   2   2        332.70        312.07        10.67 o                         
  -8   2   2        518.49        467.98        13.56 o                         
  -7   2   2       3848.62       3893.70        61.09 o                         
  -6   2   2         19.26         25.74         7.92 o                         
  -5   2   2       1057.32       1111.00        23.60 o                         
  -4   2   2        939.55        919.50        19.60 o                         
  -3   2   2       5886.15       6067.54        31.00 o                         
  -2   2   2        125.48        100.78         5.86 o                         
  -1   2   2        322.26        372.90         6.95 o                         
   0   2   2        232.49        207.57         5.89 o                         
   1   2   2       3964.38       3692.01        30.77 o                         
   2   2   2        829.80        806.45        16.73 o                         
   3   2   2        885.30        882.61        26.20 o                         
   4   2   2        121.47        126.82         9.11 o                         
   5   2   2       3102.50       2988.54        30.24 o                         
   6   2   2        888.87        785.01        12.71 o                         
   7   2   2        829.79        874.83        35.40 o                         
   8   2   2          8.46         16.64        23.67 o                         
   9   2   2       1200.19       1238.65        47.10 o                         
  10   2   2        201.80        254.33        31.96 o                         
  11   2   2        300.73        313.36        31.97 o                         
 -11   3   2          9.90          3.90        32.53 o                         
 -10   3   2         98.09        114.22        21.33 o                         
  -9   3   2          6.86         16.23        13.32 o                         
  -8   3   2          7.85         -0.31         7.83 o                         
  -7   3   2          7.51         13.16         7.80 o                         
  -6   3   2        121.51        138.99        11.22 o                         
  -5   3   2         67.67         61.70         5.42 o                         
  -4   3   2         10.92         13.48         7.54 o                         
  -3   3   2          0.14         -3.66         6.15 o                         
  -2   3   2        109.46         91.92         7.65 o                         
  -1   3   2        161.80        156.78         5.74 o                         
   0   3   2        111.02        106.82         4.87 o                         
   1   3   2          5.30         -2.37         5.42 o                         
   2   3   2          2.30          1.44         4.59 o                         
   3   3   2        113.73        111.86         8.59 o                         
   4   3   2        175.67        167.49        11.21 o                         
   5   3   2          0.65         -5.86         7.74 o                         
   6   3   2         24.02         31.33         9.15 o                         
   7   3   2         40.84         34.66        18.64 o                         
   8   3   2        122.62        180.99        20.94 o                         
   9   3   2          1.06        -10.68        22.70 o                         
  10   3   2         36.40         79.78        33.16 o                         
 -10   4   2         13.82         -6.27        23.61 o                         
  -9   4   2          9.04         13.62        18.74 o                         
  -8   4   2        280.60        240.16        23.32 o                         
  -7   4   2        292.96        249.77        17.46 o                         
  -6   4   2        264.20        254.67        15.52 o                         
  -5   4   2        175.78        162.29        11.69 o                         
  -4   4   2        676.61        651.91        15.91 o                         
  -3   4   2        110.55        136.62        12.42 o                         
  -2   4   2        440.32        455.68        12.77 o                         
  -1   4   2         89.02         97.61         7.11 o                         
   0   4   2        453.86        434.28         9.77 o                         
   1   4   2          6.93         14.67         8.93 o                         
   2   4   2        761.28        750.54        11.35 o                         
   3   4   2        112.86        103.76        11.33 o                         
   4   4   2        242.13        255.99        15.99 o                         
   5   4   2        132.84        150.77        20.57 o                         
   6   4   2        527.42        469.27        25.91 o                         
   7   4   2        102.47         86.49        19.13 o                         
   8   4   2        120.52        120.16        23.23 o                         
   9   4   2        155.99        142.65        27.55 o                         
  -8   5   2         21.66         17.87        29.45 o                         
  -7   5   2        273.40        280.77        35.61 o                         
  -6   5   2        880.06        863.16        43.79 o                         
  -5   5   2       1236.36       1220.76        34.64 o                         
  -4   5   2        243.17        266.56        19.72 o                         
  -3   5   2         57.32         62.96        14.82 o                         
  -2   5   2        872.53        883.85        31.39 o                         
  -1   5   2       1871.59       2008.80        35.10 o                         
   0   5   2        599.13        593.29        17.41 o                         
   1   5   2         19.35         18.21        11.21 o                         
   2   5   2        455.78        449.24        17.11 o                         
   3   5   2       1492.57       1571.01        35.34 o                         
   4   5   2        737.71        701.80        25.44 o                         
   5   5   2        184.23        162.14        20.44 o                         
   6   5   2         88.88         97.19        19.01 o                         
   7   5   2        662.18        658.40        36.13 o                         
  -5   6   2         71.75         79.53        18.88 o                         
  -4   6   2       1220.54       1208.84        38.44 o                         
  -3   6   2       1364.88       1366.21        39.66 o                         
  -2   6   2        672.48        622.03        42.43 o                         
  -1   6   2          4.53          2.26        21.97 o                         
   0   6   2        929.94        805.81        38.53 o                         
   1   6   2       2081.08       1818.23       164.47 o                         
   2   6   2       1060.88       1052.84        35.08 o                         
   3   6   2          7.96         14.79        17.56 o                         
   4   6   2        228.88        199.23        25.12 o                         
 -12   1   3         29.40          1.11        19.10 o                         
 -11   1   3         85.52         75.56        19.40 o                         
 -10   1   3        442.66        426.78        23.54 o                         
  -9   1   3        582.32        596.40        32.64 o                         
  -8   1   3        438.39        433.79        18.36 o                         
  -7   1   3          7.62          9.36        11.67 o                         
  -6   1   3        997.30       1040.06        22.81 o                         
  -5   1   3       3026.42       3145.50        29.25 o                         
  -4   1   3        676.56        722.67        11.66 o                         
  -3   1   3         30.97         28.55         5.11 o                         
  -2   1   3        330.80        310.01         8.68 o                         
  -1   1   3       2734.90       2640.83        28.93 o                         
   0   1   3        992.28        998.29        15.33 o                         
   1   1   3         14.13         13.49         5.21 o                         
   2   1   3        166.43        193.04         7.78 o                         
   3   1   3        786.61        755.52        13.25 o                         
   4   1   3       2309.54       2264.27        39.30 o                         
   5   1   3        416.16        430.68        15.25 o                         
   6   1   3         37.93         59.91        12.06 o                         
   7   1   3        232.74        250.67        14.42 o                         
   8   1   3       1090.95       1057.60        28.98 o                         
   9   1   3        326.29        334.70        29.33 o                         
  10   1   3          2.04        -37.40        24.93 o                         
  11   1   3         10.07         -7.98        47.17 o                         
 -12   2   3       1000.97        926.87        42.19 o                         
 -11   2   3       1294.30       1187.68        41.47 o                         
 -10   2   3        226.16        211.07        20.01 o                         
  -9   2   3        272.60        275.73        21.53 o                         
  -8   2   3       1622.47       1752.42        41.10 o                         
  -7   2   3       3136.22       3248.59        52.77 o                         
  -6   2   3       1560.60       1616.43        30.29 o                         
  -5   2   3          4.95         10.36         6.75 o                         
  -4   2   3       1417.69       1429.78        20.75 o                         
  -3   2   3       4949.95       4730.65        66.38 o                         
  -2   2   3       4233.24       4168.81        43.37 o                         
  -1   2   3        333.92        343.47         8.85 o                         
   0   2   3        489.02        481.45         8.39 o                         
   1   2   3       3613.76       3580.30        29.42 o                         
   2   2   3       4890.90       4776.64        64.38 o                         
   3   2   3       1189.37       1113.32        16.17 o                         
   4   2   3          0.14          4.61         7.18 o                         
   5   2   3       1315.92       1274.92        24.19 o                         
   6   2   3       2967.41       2888.04        61.86 o                         
   7   2   3       1259.45       1150.77        21.57 o                         
   8   2   3        145.21        144.78        30.45 o                         
   9   2   3        212.38        176.95        41.88 o                         
  10   2   3       1061.43        998.19        43.09 o                         
  11   2   3        693.43        645.77        50.23 o                         
 -11   3   3        755.86        767.99        43.10 o                         
 -10   3   3       1400.81       1451.44        83.67 o                         
  -9   3   3       3067.55       2917.40        76.15 o                         
  -8   3   3        807.55        815.16        25.02 o                         
  -7   3   3        749.18        735.61        20.58 o                         
  -6   3   3       1216.92       1275.80        28.24 o                         
  -5   3   3       3880.83       4087.63        42.80 o                         
  -4   3   3       4011.41       3907.04        76.96 o                         
  -3   3   3         17.94         14.52         6.30 o                         
  -2   3   3        732.40        662.03        18.50 o                         
  -1   3   3       5119.31       5090.40        33.79 o                         
   0   3   3       6944.14       6957.93        64.19 o                         
   1   3   3        939.83        934.25        17.15 o                         
   2   3   3        322.95        353.43         7.46 o                         
   3   3   3       3690.51       3695.49        34.54 o                         
   4   3   3       3503.19       3646.85        40.28 o                         
   5   3   3       1297.76       1368.98        26.62 o                         
   6   3   3        116.28        119.57        18.05 o                         
   7   3   3        892.23        835.13        33.59 o                         
   8   3   3       1489.83       1482.06        55.10 o                         
   9   3   3       1157.21       1193.89        48.70 o                         
  10   3   3        672.33        682.91        74.77 o                         
 -10   4   3        150.32        131.90        41.34 o                         
  -9   4   3        219.39        193.45        20.49 o                         
  -8   4   3       1379.10       1315.40        35.59 o                         
  -7   4   3       2517.67       2714.15        37.99 o                         
  -6   4   3       1086.60       1136.32        30.75 o                         
  -5   4   3         12.90          5.57        12.08 o                         
  -4   4   3       1153.86       1167.06        22.61 o                         
  -3   4   3       3487.95       3599.22        29.75 o                         
  -2   4   3       2767.52       2791.28        37.94 o                         
  -1   4   3        212.06        228.94         9.79 o                         
   0   4   3        311.98        309.85         9.31 o                         
   1   4   3       2549.36       2663.51        48.14 o                         
   2   4   3       3601.48       3736.16        47.09 o                         
   3   4   3        777.71        833.99        17.47 o                         
   4   4   3          0.93          2.91        11.00 o                         
   5   4   3        872.00        881.49        26.81 o                         
   6   4   3       2444.18       2434.96        68.65 o                         
   7   4   3        915.28        971.65        45.29 o                         
   8   4   3        144.38        170.41        31.69 o                         
  -8   5   3        273.89        270.09        32.61 o                         
  -7   5   3         40.16         53.13        26.41 o                         
  -6   5   3        392.67        396.42        25.65 o                         
  -5   5   3       1852.51       1774.45        38.35 o                         
  -4   5   3        625.31        631.21        30.61 o                         
  -3   5   3         37.55         27.79        12.64 o                         
  -2   5   3         95.83        105.44        13.69 o                         
  -1   5   3       1598.24       1666.77        28.13 o                         
   0   5   3        907.42        921.03        45.18 o                         
   1   5   3         18.97         25.68        10.51 o                         
   2   5   3        111.83        104.63        14.51 o                         
   3   5   3        608.45        637.40        20.16 o                         
   4   5   3       1475.59       1471.02        34.15 o                         
   5   5   3        280.65        239.17        20.73 o                         
   6   5   3        124.67         80.79        21.31 o                         
  -4   6   3         36.21         68.39        35.13 o                         
  -3   6   3        102.98        113.22        21.97 o                         
  -2   6   3        150.41        176.82        30.66 o                         
  -1   6   3          2.67          9.54        21.87 o                         
   0   6   3         12.63          6.85        21.28 o                         
   1   6   3         55.72         55.11        24.20 o                         
   2   6   3        197.78        230.19        36.98 o                         
   3   6   3         26.56         22.27        31.51 o                         
 -12   0   4       1731.09       1492.65        55.38 o                         
 -11   0   4       1982.84       2120.85        65.84 o                         
 -10   0   4       2300.45       2199.74        50.23 o                         
  -9   0   4         37.06         41.03        24.94 o                         
  -8   0   4       1875.75       1941.63        45.12 o                         
  -7   0   4       3675.05       3896.37        80.58 o                         
  -6   0   4       5326.95       5491.34        91.24 o                         
  -5   0   4        139.47        150.77        42.88 o                         
  -4   0   4         85.74         49.08        29.22 o                         
  -3   0   4       3251.46       3352.68        52.01 o                         
  -2   0   4      14245.58      13900.58       904.36 o                         
  -1   0   4       1330.79       1303.06        40.35 o                         
   0   0   4        301.69        335.63        17.76 o                         
   1   0   4       1620.72       1574.97        26.00 o                         
   2   0   4      14012.80      13337.87       159.04 o                         
   3   0   4       2026.48       1966.17        28.02 o                         
   4   0   4        390.18        361.83        23.47 o                         
   5   0   4         99.85        114.10        17.42 o                         
   6   0   4       4004.66       3930.00        72.28 o                         
   7   0   4       2102.98       2211.01        69.81 o                         
   8   0   4        796.64        794.44        41.42 o                         
   9   0   4         81.67         51.38        30.16 o                         
  10   0   4        695.53        686.84        79.92 o                         
 -12   1   4        461.23        468.16        26.36 o                         
 -11   1   4         44.39         56.22        20.90 o                         
 -10   1   4       1023.63       1116.97        38.27 o                         
  -9   1   4       2777.06       2889.46        78.00 o                         
  -8   1   4       2235.99       2372.53        37.83 o                         
  -7   1   4        145.95        161.85        15.84 o                         
  -6   1   4        973.05       1069.26        19.88 o                         
  -5   1   4       3752.27       3671.84        38.41 o                         
  -4   1   4       5327.51       5082.70        72.72 o                         
  -3   1   4       1680.13       1652.82        20.83 o                         
  -2   1   4        280.36        280.48        10.05 o                         
  -1   1   4       2672.11       2530.49        26.64 o                         
   0   1   4       6266.10       6333.78        47.99 o                         
   1   1   4       4057.12       3845.07        84.88 o                         
   2   1   4          6.28          2.76         6.81 o                         
   3   1   4        595.94        619.58        16.35 o                         
   4   1   4       3673.18       3612.15        58.06 o                         
   5   1   4       3427.90       3428.91        42.61 o                         
   6   1   4        335.62        331.32        14.03 o                         
   7   1   4          3.84          4.09        15.72 o                         
   8   1   4       1218.02       1099.46        35.85 o                         
   9   1   4       1722.23       1603.67        61.39 o                         
  10   1   4        420.42        340.31        34.04 o                         
 -12   2   4        232.60        199.25        56.84 o                         
 -11   2   4        279.41        354.72        36.45 o                         
 -10   2   4        952.92        981.87        28.01 o                         
  -9   2   4         69.88         40.52        15.53 o                         
  -8   2   4        226.60        213.04        13.89 o                         
  -7   2   4        586.57        561.82        26.79 o                         
  -6   2   4       3810.58       3906.89        48.76 o                         
  -5   2   4         29.69         30.02         7.59 o                         
  -4   2   4        590.98        634.22        22.49 o                         
  -3   2   4        640.32        624.49        12.00 o                         
  -2   2   4       3901.61       3987.81        41.43 o                         
  -1   2   4        246.80        242.31         8.08 o                         
   0   2   4         31.91         32.25         4.23 o                         
   1   2   4        169.49        186.01        11.80 o                         
   2   2   4       1990.38       2029.14        26.69 o                         
   3   2   4        856.67        913.05        23.62 o                         
   4   2   4        590.05        592.43        25.60 o                         
   5   2   4         79.83         70.40        11.52 o                         
   6   2   4       1295.24       1350.54        54.14 o                         
   7   2   4        583.58        606.37        24.15 o                         
   8   2   4        523.74        468.57        40.03 o                         
   9   2   4          4.28         29.44        26.66 o                         
  10   2   4        441.88        346.32        58.41 o                         
 -11   3   4          8.05        -38.14        72.82 o                         
 -10   3   4         21.21        -17.59        22.81 o                         
  -9   3   4         74.07        103.87        23.23 o                         
  -8   3   4         10.70          1.53        21.53 o                         
  -7   3   4          0.45         -5.86        15.35 o                         
  -6   3   4         17.78          5.26         7.16 o                         
  -5   3   4         78.86         73.49         5.35 o                         
  -4   3   4         63.68         62.94        14.00 o                         
  -3   3   4         31.92         34.78        13.37 o                         
  -2   3   4          8.83         13.38        12.98 o                         
  -1   3   4         27.90         21.83         6.77 o                         
   0   3   4         81.98         78.80         5.15 o                         
   1   3   4        107.09         91.91         7.34 o                         
   2   3   4          2.16          5.33        10.74 o                         
   3   3   4          3.83         10.72        13.10 o                         
   4   3   4         72.88         71.58        15.85 o                         
   5   3   4        114.47        118.96        11.39 o                         
   6   3   4          0.73          2.43        15.62 o                         
   7   3   4         28.15         37.58        22.16 o                         
   8   3   4         18.15        -16.19        31.01 o                         
   9   3   4         61.04         70.58        45.00 o                         
  -9   4   4         37.95         53.87        20.03 o                         
  -8   4   4          9.18        -12.18        17.70 o                         
  -7   4   4        296.58        297.98        18.36 o                         
  -6   4   4        296.65        271.15        19.39 o                         
  -5   4   4        230.51        225.01        15.10 o                         
  -4   4   4        177.96        179.84        13.91 o                         
  -3   4   4        445.13        440.06        24.43 o                         
  -2   4   4         77.19         72.10        14.40 o                         
  -1   4   4        333.30        317.04         9.90 o                         
   0   4   4         51.65         44.88         5.71 o                         
   1   4   4        180.66        185.41        10.18 o                         
   2   4   4          6.75          8.71         9.47 o                         
   3   4   4        565.09        579.51        22.79 o                         
   4   4   4         78.60         93.40        15.93 o                         
   5   4   4        128.68        101.79        17.83 o                         
   6   4   4         95.06         64.40        20.55 o                         
   7   4   4        282.28        265.78        30.85 o                         
  -7   5   4         42.13         52.72        19.66 o                         
  -6   5   4        164.39        184.54        20.59 o                         
  -5   5   4        784.26        741.65        31.56 o                         
  -4   5   4       1126.33       1089.16        42.83 o                         
  -3   5   4        255.79        259.20        19.75 o                         
  -2   5   4          8.57         15.88        16.92 o                         
  -1   5   4        640.54        640.47        24.35 o                         
   0   5   4       1343.55       1437.91        48.30 o                         
   1   5   4        480.81        440.33        19.72 o                         
   2   5   4         57.69         72.37        17.91 o                         
   3   5   4        265.09        232.25        20.64 o                         
   4   5   4        904.09        925.28        29.19 o                         
   5   5   4        482.01        516.43        34.88 o                         
  -2   6   4       1194.60       1063.44        46.65 o                         
  -1   6   4        687.87        678.12        49.79 o                         
   0   6   4         13.91         -8.91        30.62 o                         
 -12   1   5         94.60        111.01        25.63 o                         
 -11   1   5         72.10         59.81        19.21 o                         
 -10   1   5         48.08         24.12        17.98 o                         
  -9   1   5        386.17        408.26        25.47 o                         
  -8   1   5        588.34        587.05        27.96 o                         
  -7   1   5        491.06        462.11        32.55 o                         
  -6   1   5         18.31         15.13        14.03 o                         
  -5   1   5        698.95        699.57        33.00 o                         
  -4   1   5       1939.60       1875.98        35.33 o                         
  -3   1   5        537.82        491.90        21.18 o                         
  -2   1   5          5.54         18.29         9.08 o                         
  -1   1   5        130.52        122.07         7.68 o                         
   0   1   5       1331.41       1328.83        17.34 o                         
   1   1   5        631.56        595.01        23.10 o                         
   2   1   5         82.39         52.38         9.77 o                         
   3   1   5         98.25         96.68        11.78 o                         
   4   1   5        376.96        351.10        11.29 o                         
   5   1   5       1153.96       1111.27        20.08 o                         
   6   1   5        259.72        252.33        25.06 o                         
   7   1   5         30.48         17.77        21.12 o                         
   8   1   5         87.89         70.03        20.93 o                         
   9   1   5        505.08        467.38        46.21 o                         
 -11   2   5        989.94        995.94        43.14 o                         
 -10   2   5       1304.36       1412.09        64.41 o                         
  -9   2   5        358.61        366.19        21.11 o                         
  -8   2   5        144.98        131.76        16.88 o                         
  -7   2   5       1293.26       1365.98        38.31 o                         
  -6   2   5       2582.57       2725.47        35.92 o                         
  -5   2   5       1557.66       1624.96        38.88 o                         
  -4   2   5          2.17         -0.52         8.61 o                         
  -3   2   5        877.29        889.86        18.00 o                         
  -2   2   5       2861.50       2875.11        64.78 o                         
  -1   2   5       2844.95       2976.63        43.57 o                         
   0   2   5        347.87        313.72        12.03 o                         
   1   2   5        165.00        169.09        15.19 o                         
   2   2   5       1671.22       1792.31        27.18 o                         
   3   2   5       2732.81       2677.89        52.75 o                         
   4   2   5        796.56        789.48        27.27 o                         
   5   2   5          4.79         -6.16        13.81 o                         
   6   2   5        508.16        615.55        37.25 o                         
   7   2   5       1379.17       1316.05        96.91 o                         
   8   2   5        677.71        669.79        43.97 o                         
   9   2   5        110.58        104.79        37.95 o                         
 -10   3   5        587.04        621.91        32.37 o                         
  -9   3   5       1173.87       1166.00        44.26 o                         
  -8   3   5       2832.88       2749.66        60.16 o                         
  -7   3   5        873.79        885.89        26.33 o                         
  -6   3   5        337.30        350.91        20.14 o                         
  -5   3   5        685.82        650.36        26.30 o                         
  -4   3   5       2978.46       2983.89        42.87 o                         
  -3   3   5       3405.69       3598.11        45.79 o                         
  -2   3   5        109.76         98.33         8.63 o                         
  -1   3   5        359.35        388.46        16.14 o                         
   0   3   5       3005.30       3163.05        40.24 o                         
   1   3   5       4304.31       4564.22        40.77 o                         
   2   3   5        795.98        796.58        14.06 o                         
   3   3   5        115.22        140.13        20.03 o                         
   4   3   5       1568.60       1523.03        37.73 o                         
   5   3   5       1752.32       1877.16        46.18 o                         
   6   3   5        925.38        897.05        37.03 o                         
   7   3   5        114.85         79.22        30.06 o                         
   8   3   5        308.96        307.21        66.46 o                         
  -9   4   5        280.21        296.65        42.86 o                         
  -8   4   5        127.89         81.07        21.97 o                         
  -7   4   5       1092.80       1112.68        32.82 o                         
  -6   4   5       1978.00       1884.02        46.94 o                         
  -5   4   5       1194.75       1198.35        41.85 o                         
  -4   4   5          2.38        -10.78        15.40 o                         
  -3   4   5        685.59        676.78        26.93 o                         
  -2   4   5       2221.22       2509.93        59.22 o                         
  -1   4   5       2223.83       2264.85        37.60 o                         
   0   4   5        252.66        282.09        16.72 o                         
   1   4   5        115.01        120.21        13.39 o                         
   2   4   5       1278.09       1283.14        30.63 o                         
   3   4   5       2174.47       2224.29        53.72 o                         
   4   4   5        563.83        590.07        38.76 o                         
   5   4   5         20.20         19.28        18.55 o                         
   6   4   5        333.46        391.16        32.44 o                         
  -6   5   5         12.07        -17.35        22.01 o                         
  -5   5   5        309.92        319.76        22.29 o                         
  -4   5   5       1402.00       1295.12        41.25 o                         
  -3   5   5        473.82        468.28        26.13 o                         
  -2   5   5          3.74         20.76        21.46 o                         
  -1   5   5         30.64         44.59        26.08 o                         
   0   5   5        916.31        937.33        33.20 o                         
   1   5   5        583.79        532.88        25.72 o                         
   2   5   5         62.25         77.44        20.25 o                         
   3   5   5        116.62        132.35        20.64 o                         
   4   5   5        310.86        224.59        42.58 o                         
 -11   0   6       1420.87       1551.48        61.83 o                         
 -10   0   6       1766.60       1874.70        57.40 o                         
  -9   0   6       2183.66       2297.15        75.95 o                         
  -8   0   6          1.62          8.82        27.24 o                         
  -7   0   6       1111.59       1005.99        41.42 o                         
  -6   0   6       2621.57       2692.16       199.82 o                         
  -5   0   6       3716.63       3617.24       178.35 o                         
  -4   0   6        339.04        332.07        37.12 o                         
  -3   0   6          7.05         10.46        15.21 o                         
  -2   0   6       2011.20       2017.13        45.04 o                         
  -1   0   6       6707.86       7214.32       111.25 o                         
   0   0   6       1275.59       1394.59        46.12 o                         
   1   0   6        259.51        268.51        16.04 o                         
   2   0   6        894.31        906.81        35.43 o                         
   3   0   6       5301.00       5400.71        70.79 o                         
   4   0   6       1211.90       1165.17        37.15 o                         
   5   0   6        290.91        337.80        28.72 o                         
   6   0   6         15.42          7.24        20.53 o                         
   7   0   6       1384.45       1303.67        55.36 o                         
   8   0   6       1016.96        940.87        51.69 o                         
 -11   1   6        542.98        590.08        30.76 o                         
 -10   1   6          0.83         -3.99        17.54 o                         
  -9   1   6        822.96        835.11        32.57 o                         
  -8   1   6       2010.69       2014.09        38.41 o                         
  -7   1   6       1936.03       1990.22        39.95 o                         
  -6   1   6        295.89        296.61        22.49 o                         
  -5   1   6        536.94        501.73        22.96 o                         
  -4   1   6       2029.49       2118.11        39.78 o                         
  -3   1   6       3489.20       3481.88        52.71 o                         
  -2   1   6       1437.14       1418.40        40.85 o                         
  -1   1   6         82.01         96.87         9.25 o                         
   0   1   6       1016.11       1126.41        24.44 o                         
   1   1   6       3144.22       3309.29        38.89 o                         
   2   1   6       2237.74       2271.62        38.76 o                         
   3   1   6         40.99         34.81        11.23 o                         
   4   1   6        138.23         98.14        17.30 o                         
   5   1   6       1583.44       1644.50        29.86 o                         
   6   1   6       1671.38       1725.76        30.71 o                         
   7   1   6        224.67        246.60        22.03 o                         
   8   1   6          5.28        -29.70        32.58 o                         
 -10   2   6        284.97        341.77        43.08 o                         
  -9   2   6        953.62        923.84        40.75 o                         
  -8   2   6         20.83         31.76        21.53 o                         
  -7   2   6        103.56        100.57        14.80 o                         
  -6   2   6        501.99        492.80        16.23 o                         
  -5   2   6       2686.74       2730.05        63.99 o                         
  -4   2   6         50.08         44.97        27.36 o                         
  -3   2   6        231.75        206.86        24.54 o                         
  -2   2   6        374.70        328.49        18.83 o                         
  -1   2   6       1892.14       1983.51        56.54 o                         
   0   2   6        269.03        264.32        12.66 o                         
   1   2   6          0.62          2.71         9.71 o                         
   2   2   6         72.39         69.68        11.81 o                         
   3   2   6        762.62        782.22        21.95 o                         
   4   2   6        644.27        625.93        26.12 o                         
   5   2   6        356.01        338.35        20.62 o                         
   6   2   6         41.42         26.87        21.17 o                         
   7   2   6        449.94        447.37        31.21 o                         
   8   2   6        287.69        232.13        42.76 o                         
  -9   3   6         29.48         33.42        23.74 o                         
  -8   3   6         43.41         14.65        25.12 o                         
  -7   3   6         16.18         26.03        18.91 o                         
  -6   3   6          8.47          9.38        18.56 o                         
  -5   3   6         28.45         24.56        15.86 o                         
  -4   3   6         31.84         30.50        16.73 o                         
  -3   3   6         39.61         67.94        17.22 o                         
  -2   3   6         42.47         41.10        22.88 o                         
  -1   3   6          7.71         11.05        19.92 o                         
   0   3   6          3.38         -1.74        14.56 o                         
   1   3   6         52.28         55.45        11.61 o                         
   2   3   6         76.91         70.93        12.55 o                         
   3   3   6          1.42         26.44        16.36 o                         
   4   3   6          5.32          9.64        23.26 o                         
   5   3   6         34.86         41.27        24.00 o                         
   6   3   6         48.47         58.50        29.82 o                         
  -7   4   6          8.94         21.61        20.07 o                         
  -6   4   6        234.63        226.22        22.26 o                         
  -5   4   6        247.10        230.67        25.18 o                         
  -4   4   6        141.62        132.03        23.30 o                         
  -3   4   6        135.33        123.09        22.16 o                         
  -2   4   6        199.62        229.14        28.25 o                         
  -1   4   6         53.45         45.18        24.26 o                         
   0   4   6        209.54        268.14        29.36 o                         
   1   4   6         23.45         12.44        19.85 o                         
   2   4   6         54.79         32.81        17.49 o                         
   3   4   6          8.31         -7.00        19.54 o                         
   4   4   6        334.38        280.73        32.25 o                         
   5   4   6         40.28         26.50        46.84 o                         
  -4   5   6        538.54        442.09        35.03 o                         
  -3   5   6        763.42        652.68        57.80 o                         
  -2   5   6        209.67        205.07        31.32 o                         
  -1   5   6          1.10         -8.05        26.12 o                         
   0   5   6        364.57        385.04        43.88 o                         
   1   5   6        749.35        635.33        50.85 o                         
 -10   1   7        100.48        119.76        28.21 o                         
  -9   1   7         16.35         16.86        22.58 o                         
  -8   1   7        260.06        262.59        26.91 o                         
  -7   1   7        431.83        431.47        22.98 o                         
  -6   1   7        408.65        364.72        24.85 o                         
  -5   1   7         28.23         49.00        15.15 o                         
  -4   1   7        419.70        404.95        24.76 o                         
  -3   1   7        999.77       1058.54        29.38 o                         
  -2   1   7        273.89        284.28        15.54 o                         
  -1   1   7         22.24         29.12        11.10 o                         
   0   1   7         34.63         41.06        16.66 o                         
   1   1   7        515.88        593.07        26.70 o                         
   2   1   7        285.02        329.79        18.86 o                         
   3   1   7         98.11        121.23        17.26 o                         
   4   1   7         81.66         57.97        14.71 o                         
   5   1   7        162.20        131.37        20.39 o                         
   6   1   7        517.76        522.07        22.85 o                         
   7   1   7        111.79        128.02        23.83 o                         
  -9   2   7       1035.65       1014.81        54.29 o                         
  -8   2   7        398.08        349.98        47.68 o                         
  -7   2   7         52.05         18.97        27.82 o                         
  -6   2   7        782.60        808.25        41.77 o                         
  -5   2   7       1599.94       1564.17        46.49 o                         
  -4   2   7       1142.66       1210.00        41.85 o                         
  -3   2   7         21.97         27.77        19.63 o                         
  -2   2   7        368.68        377.67        24.18 o                         
  -1   2   7       1387.70       1383.33        36.72 o                         
   0   2   7       1649.00       1649.71        45.93 o                         
   1   2   7        267.32        272.25        18.47 o                         
   2   2   7         44.85         55.67        13.76 o                         
   3   2   7        669.52        790.80        32.91 o                         
   4   2   7       1248.59       1338.71        36.89 o                         
   5   2   7        410.37        452.02        29.40 o                         
   6   2   7         11.44         11.29        26.86 o                         
  -8   3   7        754.09        772.98        45.05 o                         
  -7   3   7       1996.86       1825.50        50.90 o                         
  -6   3   7        703.00        607.58        35.77 o                         
  -5   3   7         84.98         59.60        25.05 o                         
  -4   3   7        285.49        269.01        24.05 o                         
  -3   3   7       1738.10       1652.30        49.20 o                         
  -2   3   7       2203.69       2209.31        91.16 o                         
  -1   3   7        158.33        153.28        22.46 o                         
   0   3   7        135.27        123.50        20.09 o                         
   1   3   7       1358.09       1349.65        64.44 o                         
   2   3   7       2142.30       1922.69        48.86 o                         
   3   3   7        502.07        514.97        37.69 o                         
   4   3   7         31.05         18.50        21.11 o                         
   5   3   7        509.64        602.16        82.12 o                         
  -5   4   7       1222.15       1162.50        47.79 o                         
  -4   4   7        977.01        959.91        43.98 o                         
  -3   4   7         20.03         29.14        27.54 o                         
  -2   4   7        314.64        317.76        34.16 o                         
  -1   4   7       1095.32       1186.22        43.59 o                         
   0   4   7       1319.48       1345.62        46.34 o                         
   1   4   7        204.88        214.65        25.43 o                         
   2   4   7         20.76         15.38        26.15 o                         
  -8   0   8       1524.65       1380.97        67.66 o                         
  -7   0   8         17.34          5.57        32.83 o                         
  -6   0   8        475.04        420.90        38.57 o                         
  -5   0   8       1397.08       1241.95        42.17 o                         
  -4   0   8       1973.49       2126.81        51.77 o                         
  -3   0   8        430.66        419.49        51.21 o                         
  -2   0   8         13.99         36.22        19.63 o                         
  -1   0   8       1018.55       1056.53        30.70 o                         
   0   0   8       2873.99       2986.55        74.20 o                         
   1   0   8        807.64        901.31        41.10 o                         
   2   0   8        182.38        196.24        30.26 o                         
   3   0   8        362.81        358.70        36.39 o                         
   4   0   8       1831.20       1804.22        85.30 o                         
   5   0   8        521.80        590.19        52.83 o                         
  -8   1   8        496.18        491.78        37.47 o                         
  -7   1   8       1125.60       1081.68        45.99 o                         
  -6   1   8       1303.52       1271.97        39.65 o                         
  -5   1   8        311.20        306.59        22.32 o                         
  -4   1   8        225.78        232.62        19.28 o                         
  -3   1   8        884.58        934.54        28.98 o                         
  -2   1   8       1788.08       1905.48        50.22 o                         
  -1   1   8        866.44        903.78        28.74 o                         
   0   1   8         10.79         12.65        16.36 o                         
   1   1   8        305.36        342.06        20.22 o                         
   2   1   8       1319.98       1292.55        48.02 o                         
   3   1   8       1042.83       1004.90        37.79 o                         
   4   1   8         46.86         36.98        21.14 o                         
   5   1   8         19.36         41.36        20.80 o                         
  -8   2   8        713.06        626.58        44.86 o                         
  -7   2   8          1.62         -7.18        23.12 o                         
  -6   2   8         31.16         30.95        22.74 o                         
  -5   2   8        337.72        338.51        25.06 o                         
  -4   2   8       1475.49       1394.70        47.38 o                         
  -3   2   8         44.40          8.26        21.65 o                         
  -2   2   8         72.58         50.11        19.89 o                         
  -1   2   8        148.62        157.21        25.65 o                         
   0   2   8        742.57        729.94        27.06 o                         
   1   2   8        199.09        200.70        22.78 o                         
   2   2   8          9.96         18.29        18.39 o                         
   3   2   8         17.52          4.98        23.28 o                         
   4   2   8        249.39        152.52        31.53 o                         
  -6   3   8         14.45        -22.00        31.85 o                         
  -5   3   8         14.37         26.25        20.37 o                         
  -4   3   8         19.88         15.15        23.06 o                         
  -3   3   8          6.51         14.84        19.33 o                         
  -2   3   8         25.03         30.47        23.63 o                         
  -1   3   8         39.43         53.70        37.52 o                         
   0   3   8          4.11          0.64        19.48 o                         
   1   3   8          0.22        -28.77        22.19 o                         
   2   3   8         26.74         33.05        30.59 o                         
  -6   1   9        253.21        249.94        31.06 o                         
  -5   1   9        256.02        266.50        27.41 o                         
  -4   1   9         22.37         39.89        25.71 o                         
  -3   1   9        215.70        252.72        27.54 o                         
  -2   1   9        401.26        374.10        26.12 o                         
  -1   1   9        100.08         98.59        25.77 o                         
   0   1   9         29.09          7.61        24.11 o                         
   1   1   9          3.92         23.00        23.73 o                         
   2   1   9        182.99        141.16        34.26 o                         
  -4   2   9        782.67        785.37        49.75 o                         
  -3   2   9        668.30        620.83        38.56 o                         
  -2   2   9         34.60         67.59        27.58 o                         
  -1   2   9        115.69         93.66        26.69 o                         
   0   2   9        560.20        564.98        35.00 o                         
                                                                                
